# Supplementary material for: Red Chinese Cabbage Transcriptome Analysis Reveals Structural Genes and Multiple Transcription Factors Regulating Reddish Purple Color
Source: Int J Mol Sci. 2020 Apr 21;21(8):2901. doi: 10.3390/ijms21082901 (PMC7215907; doi:10.3390/ijms21082901)
Supplement: Supplementary file 1 [file ijms-21-02901-s001.zip]

Archive with 4 entries (4 files):
- Fig. S1.tif
- Fig. S2.tif
- Fig. S3.tif
- Supplementary Tables.xlsx
