# Supplementary material for: Red Chinese Cabbage Transcriptome Analysis Reveals Structural Genes and Multiple Transcription Factors Regulating Reddish Purple Color
Source: Int J Mol Sci. 2020 Apr 21;21(8):2901. doi: 10.3390/ijms21082901 (PMC7215907; doi:10.3390/ijms21082901)
Supplement: Supplementary file 1 [file ijms-21-02901-s001.zip › Supplementary Tables.xlsx]

## Sheet: Table S1
Table S1. Total anthocyanin pigments identified in reddish purple Chinese cabbage leaf samples
No.	RT (mins)	Trivial names	[M]+ (m/z)	Crops with the pigments	Reference
1	9.27	Cyanidin 3-diglucoside-5-glucoside	773	Pakchoi, Kale, Kolrabi, Cabbage, Chinese cabbage	[22,23,39,43]
2	11.84	Cyanidin 3-diglucoside-5-(malonyl)glucoside	859	B. rapa (chinensis)	[15]
3	12.94	Cyanidin 3-(feruloyl)diglucoside-5-glucoside	948	Kolrabi, Cabbage	[39,43]
4	18.32	Cyanidin 3-(caffeoyl)diglucoside-5-(malonyl)glucoside	1035	Radish	[38]
5	21.14	Cyanidin 3-(p-coumaroyl)diglucoside-5-glucoside	919	Pakchoi, Kale, Kolrabi, Cabbage, Chinese cabbage	[22,23,39,43]
6	22.07	Cyanidin 3-(feruloyl)diglucoside-5-glucoside	949	Kolrabi, Cabbage,	[39,43]
7	23.76	Pelargonidin 3-(caffeoyl)diglucoside-5-(malonoyl)glucoside	1005	Radish,Cabbage,	[38,40]
8	24.65	Cyanidin 3-(feruloyl)diglucoside-5-(malonoyl)glucoside	1035	B. rapa (chinensis),Radish	[15,38]
9	26.4	Cyanidin 3-(feruloyl)(feruloyl)diglucoside-5-glucoside	1125	Red cabbage,	[38]
10	27.48	Cyanidin 3-O-(sinapoyl)(feruloyl)diglucoside-5-O-glucoside	1156	Broccoli sprouts, red cabbage	[21,42]
11	28.66	Cyanidin 3-O-(p-coumaroyl)(sinapoyl)diglucoside-5-O-(malonyl)glucoside	1212	B. rapa (chinensis)	[15]
12	30.25	Cyanidin 3-O-(sinapoyl)(feruloyl)diglucoside-5-O-(malonyl)glucoside	1241	Broccoli sprouts, pakchoi, cabbage	[21,22,41]
13	31.24	Cyanidin 3-O-(p-coumaroyl)(sinapoyl)diglucoside-5-O-(malonyl)glucoside	1211	B. rapa (chinensis)	[15]

## Sheet: Table S2
Table S2. Total up-regulated DEG transcripts between RPCC and GCC with annotations from BRAD and TAIR databases.
Transcript id	BRAD annaotation			TAIR annotation			Expression
	E-value	Identity	B. rapa id	A. thaliana ID	TAIR symbol	TAIRdesc	log2 Fold Change
Brapa2SL017909t0001	2e-111	84.01	Bra004162	AT1G66390	ATMYB90,MYB90,PAP2	myb domain protein 90	11.3789
Brapa2SL016874t0001	0	99.9	Bra031656	AT1G09070	(AT)SRC2,SRC2	soybean gene regulated by cold-2	1.67675
Brapa2SL025776t0001	0	99.79	Bra030755	AT1G09070	(AT)SRC2,SRC2	soybean gene regulated by cold-2	1.10116
Brapa2SL031695t0001	−	−	−	AT1G22300	14-3-3EPSILON,GF14 EPSILON,GRF10	general regulatory factor 10	4.90449
Brapa2SL018289t0001	−	−	−	AT5G06290	2-Cys Prx B,2CPB	2-cysteine peroxiredoxin B	6.53998
Brapa2SL018560t0002	5e-58	83.21	Bra009499	AT5G03940	54CP,CPSRP54,FFC,SRP54CP	chloroplast signal recognition particle 54 kDa subunit	5.2422
Brapa2SL018135t0001	0	85.08	Bra035116	AT1G79410	5-Oct,AtOCT5	organic cation/carnitine transporter5	1.5051
Brapa2SL013366t0001	0	100	Bra003209	AT3G55120	A11,CFI,TT5	Chalcone-flavanone isomerase family protein	1.97682
Brapa2SL018340t0001	0	99.47	Bra007142	AT3G55120	A11,CFI,TT5	Chalcone-flavanone isomerase family protein	3.69349
Brapa2SL013932t0001	−	−	−	AT5G13490	AAC2	ADP/ATP carrier 2	4.00363
Brapa2SL004736t0005	0	87.49	Bra002347	AT5G20960	AAO1,AO1,AOalpha,AT-AO1,ATAO,AtAO1	aldehyde oxidase 1	1.15221
Brapa2SL009448t0006	0	98.22	Bra019718	AT1G13560	AAPT1,ATAAPT1	aminoalcoholphosphotransferase 1	1.12915
Brapa2SL016352t0003	0	92.21	Bra007999	AT1G71960	ABCG25,ATABCG25	ATP-binding casette family G25	1.02309
Brapa2SL018039t0002	0	99.67	Bra021925	AT2G34650	ABR,PID	Protein kinase superfamily protein	3.70399
Brapa2SL031140t0002	0	94.83	Bra021925	AT2G34650	ABR,PID	Protein kinase superfamily protein	3.24905
Brapa2SL009911t0001	0	100	Bra031903	AT5G64750	ABR1	Integrase-type DNA-binding superfamily protein	1.43063
Brapa2SL007984t0001	0	100	Bra010917	AT1G27770	ACA1,PEA1	autoinhibited Ca2+-ATPase 1	1.22482
Brapa2SL019203t0001	−	−	−	AT2G27030	ACAM-2,CAM5	calmodulin 5	1.6379
Brapa2SL020044t0001	0	100	Bra000214	AT2G27030	ACAM-2,CAM5	calmodulin 5	1.72391
Brapa2SL031656t0001	−	−	−	AT2G27030	ACAM-2,CAM5	calmodulin 5	3.85203
Brapa2SL031786t0001	−	−	−	AT2G27030	ACAM-2,CAM5	calmodulin 5	3.68259
Brapa2SL028021t0001	0	98.87	Bra028898	AT5G01370	ACI1	ALC-interacting protein 1	1.05779
Brapa2SL011662t0001	0	90.46	Bra031090	AT2G19590	ACO1,ATACO1	ACC oxidase 1	1.30168
Brapa2SL007922t0002	0	93.35	Bra038330	AT1G69040	ACR4	ACT domain repeat 4	1.08568
Brapa2SL008898t0002	0	100	Bra035236	AT4G11280	ACS6,ATACS6	1-aminocyclopropane-1-carboxylic acid (acc) synthase 6	1.74942
Brapa2SL017898t0001	−	−	−	AT5G59370	ACT4	actin 4	3.68196
Brapa2SL018342t0002	0	100	Bra022581	AT4G25570	ACYB-2	Cytochrome b561/ferric reductase transmembrane protein family	5.67241
Brapa2SL001314t0001	0	100	Bra034648	AT4G34710	ADC2,ATADC2,SPE2	arginine decarboxylase 2	1.4223
Brapa2SL031937t0001	2e-97	92.13	Bra011921	AT2G28880	ADCS,emb1997	para-aminobenzoate (PABA) synthase family protein	1.22476
Brapa2SL018607t0001	−	−	−	AT1G01750	ADF11	actin depolymerizing factor 11	5.68188
Brapa2SL031737t0002	3e-62	90.66	Bra034947	AT5G42080	ADL1,ADL1A,AG68,DL1,DRP1A,RSW9	dynamin-like protein	5.42977
Brapa2SL032224t0001	0	98.01	Bra014297	AT1G51700	ADOF1,DOF1	DOF zinc finger protein 1	2.18267
Brapa2SL014273t0001	0	100	Bra011432	AT4G33300	ADR1-L1	ADR1-like 1	1.36725
Brapa2SL017655t0003	0	100	Bra027823	AT1G56510	ADR2,WRR4	Disease resistance protein (TIR-NBS-LRR class)	2.55626
Brapa2SL001688t0001	0	99.54	Bra002423	AT5G22630	ADT5	arogenate dehydratase 5	1.25278
Brapa2SL013439t0001	0	98.38	Bra020203	AT5G22630	ADT5	arogenate dehydratase 5	1.09231
Brapa2SL031801t0001	4e-134	87.5	Bra016074	AT1G72280	AERO1,ERO1	endoplasmic reticulum oxidoreductins 1	2.98348
Brapa2SL007794t0001	0	100	Bra040322	AT2G45190	AFO,FIL,YAB1	Plant-specific transcription factor YABBY family protein	1.69952
Brapa2SL022723t0001	0	100	Bra026891	AT1G13740	AFP2	ABI five binding protein 2	1.16896
Brapa2SL027890t0001	0	100	Bra019706	AT1G13740	AFP2	ABI five binding protein 2	1.09677
Brapa2SL017453t0001	0	99.01	Bra025400	AT3G29575	AFP3	ABI five binding protein 3	1.40073
Brapa2SL012585t0001	0	98.89	Bra015120	AT3G25250	AGC2,AGC2-1,AtOXI1,OXI1	AGC (cAMP-dependent, cGMP-dependent and protein kinase C) kinase family protein	1.28624
Brapa2SL015816t0001	0	93.66	Bra014735	AT3G55560	AGF2,AHL15	AT-hook protein of GA feedback 2	1.24797
Brapa2SL004360t0014	0	97.5	Bra007336	AT3G57550	AGK2,GK-2	guanylate kinase	1.18276
Brapa2SL031995t0002	9e-60	95.8	Bra014628	AT3G57390	AGL18	AGAMOUS-like 18	5.2427
Brapa2SL016144t0001	0	100	Bra000393	AT2G45660	AGL20,ATSOC1,SOC1	AGAMOUS-like 20	1.03199
Brapa2SL003537t0008	0	99.84	Bra017376	AT2G03710	AGL3,SEP4	K-box region and MADS-box transcription factor family protein	2.32737
Brapa2SL029738t0001	0	100	Bra005166	AT2G28700	AGL46	AGAMOUS-like 46	2.0504
Brapa2SL017214t0001	0	99.59	Bra024521	AT1G22590	AGL87	AGAMOUS-like 87	2.097
Brapa2SL017948t0006	0	87.34	Bra003999	AT1G69440	AGO7,ZIP	Argonaute family protein	2.49435
Brapa2SL017653t0001	5e-163	96.55	Bra028633	AT5G64310	AGP1,ATAGP1	arabinogalactan protein 1	2.59626
Brapa2SL031100t0001	4e-179	96.8	Bra024284	AT5G64310	AGP1,ATAGP1	arabinogalactan protein 1	2.37395
Brapa2SL031465t0001	9e-166	93.38	Bra031924	AT5G64310	AGP1,ATAGP1	arabinogalactan protein 1	2.65993
Brapa2SL015441t0001	9e-96	100	Bra039397	AT3G13520	AGP12,ATAGP12	arabinogalactan protein 12	1.43505
Brapa2SL031796t0001	1e-66	92.7	Bra039397	AT3G13520	AGP12,ATAGP12	arabinogalactan protein 12	2.55407
Brapa2SL030795t0001	0	99.75	Bra030234	AT2G22470	AGP2,ATAGP2	arabinogalactan protein 2	2.43145
Brapa2SL032255t0001	0	97.99	Bra038521	AT2G22470	AGP2,ATAGP2	arabinogalactan protein 2	2.55631
Brapa2SL017584t0001	4e-104	99.52	Bra014427	AT3G61640	AGP20,AtAGP20	arabinogalactan protein 20	3.37336
Brapa2SL011730t0002	4e-94	98.96	Bra029086	AT5G53250	AGP22,ATAGP22	arabinogalactan protein 22	1.22299
Brapa2SL014600t0001	2e-97	100	Bra022641	AT5G53250	AGP22,ATAGP22	arabinogalactan protein 22	1.37942
Brapa2SL030794t0001	3e-97	100	Bra003071	AT5G53250	AGP22,ATAGP22	arabinogalactan protein 22	1.34564
Brapa2SL013900t0001	0	100	Bra032889	AT1G28290	AGP31	arabinogalactan protein 31	1.54094
Brapa2SL017064t0001	0	100	Bra030083	AT1G28290	AGP31	arabinogalactan protein 31	1.7216
Brapa2SL017978t0002	−	−	−	AT5G57350	AHA3,ATAHA3,HA3	H(+)-ATPase 3	4.33353
Brapa2SL010357t0002	0	97.76	Bra034845	AT3G11410	AHG3,ATPP2CA,PP2CA	protein phosphatase 2CA	1.39504
Brapa2SL017911t0001	6e-37	93.4	Bra033530	AT1G27320	AHK3,HK3	histidine kinase 3	8.12487
Brapa2SL018383t0001	0	100	Bra028573	AT5G10720	AHK5,CKI2,HK5	histidine kinase 5	3.85174
Brapa2SL018205t0001	0	95.24	Bra033121	AT4G12080	AHL1,ATAHL1	AT-hook motif nuclear-localized protein 1	3.05107
Brapa2SL013708t0001	0	99.18	Bra004532	AT2G46510	AIB,ATAIB	ABA-inducible BHLH-type transcription factor	1.80033
Brapa2SL026009t0001	0	99.35	Bra039279	AT2G46510	AIB,ATAIB	ABA-inducible BHLH-type transcription factor	1.39239
Brapa2SL031427t0001	0	99.56	Bra029644	AT3G07390	AIR12	auxin-responsive family protein	1.47614
Brapa2SL031087t0001	0	94.01	Bra008079	AT1G73190	ALPHA-TIP,TIP3;1	Aquaporin-like superfamily protein	1.80419
Brapa2SL004581t0002	0	100	Bra002018	AT2G17040	anac036,NAC036	NAC domain containing protein 36	1.38864
Brapa2SL025563t0001	0	98.94	Bra013034	AT2G17040	anac036,NAC036	NAC domain containing protein 36	2.08448
Brapa2SL029378t0001	0	99.52	Bra037283	AT2G17040	anac036,NAC036	NAC domain containing protein 36	2.16989
Brapa2SL012931t0001	0	100	Bra027238	AT3G15500	ANAC055,ATNAC3,NAC055,NAC3	NAC domain containing protein 3	2.62093
Brapa2SL006471t0002	0	100	Bra017980	AT3G49530	ANAC062,NAC062,NTL6	NAC domain containing protein 62	1.77455
Brapa2SL015865t0004	0	94.59	Bra008553	AT4G01550	anac069,NAC069	NAC domain containing protein 69	4.30918
Brapa2SL010630t0005	0	99.89	Bra019052	AT4G27410	ANAC072,RD26	NAC (No Apical Meristem) domain transcriptional regulator superfamily protein	1.76102
Brapa2SL004444t0001	0	100	Bra006015	AT5G08790	anac081,ATAF2	NAC (No Apical Meristem) domain transcriptional regulator superfamily protein	1.54541
Brapa2SL009000t0002	0	99.62	Bra028645	AT5G08790	anac081,ATAF2	NAC (No Apical Meristem) domain transcriptional regulator superfamily protein	1.28926
Brapa2SL013918t0002	0	99.58	Bra006624	AT5G22380	anac090,NAC090	NAC domain containing protein 90	2.85785
Brapa2SL017709t0001	0	99.8	Bra020188	AT5G22380	anac090,NAC090	NAC domain containing protein 90	3.13658
Brapa2SL016017t0001	0	98.98	Bra009774	AT5G24590	ANAC091,TIP	TCV-interacting protein	1.45718
Brapa2SL009517t0004	0	97.55	Bra034402	AT1G35720	ANNAT1,ATOXY5,OXY5	annexin 1	1.22928
Brapa2SL008314t0001	0	98.98	Bra020785	AT3G06030	ANP3,MAPKKK12,NP3	NPK1-related protein kinase 3	1.44271
Brapa2SL015999t0001	0	100	Bra019350	AT4G22880	ANS,LDOX,TDS4,TT18	leucoanthocyanidin dioxygenase	6.81636
Brapa2SL017137t0001	0	98.48	Bra013652	AT4G22880	ANS,LDOX,TDS4,TT18	leucoanthocyanidin dioxygenase	7.07096
Brapa2SL014724t0002	0	100	Bra017350	AT3G25780	AOC3	allene oxide cyclase 3	3.67777
Brapa2SL012912t0001	0	98.93	Bra035320	AT5G42650	AOS,CYP74A,DDE2	allene oxide synthase	1.1023
Brapa2SL014330t0001	0	100	Bra010153	AT1G32350	AOX1D	alternative oxidase 1D	1.8491
Brapa2SL024587t0001	0	99.08	Bra006210	AT5G13700	APAO,ATPAO1,PAO1	polyamine oxidase 1	1.44503
Brapa2SL003249t0003	0	99.63	Bra019654	AT1G14370	APK2A,PBL2	protein kinase 2A	1.71326
Brapa2SL011558t0001	0	99.3	Bra026834	AT1G14370	APK2A,PBL2	protein kinase 2A	1.91013
Brapa2SL023874t0001	0	100	Bra023310	AT5G11160	APT5	adenine phosphoribosyltransferase 5	1.15551
Brapa2SL002987t0006	0	93.85	Bra031598	AT1G07890	APX1,ATAPX01,ATAPX1,CS1,MEE6	ascorbate peroxidase 1	1.13795
Brapa2SL020870t0001	0	100	Bra000544	AT2G26530	AR781	Protein of unknown function (DUF1645)	1.52806
Brapa2SL031980t0001	0	92.93	Bra019475	AT3G46060	ARA-3,ARA3,ATRAB8A,ATRABE1C,RAB8A	RAB GTPase homolog 8A	1.06991
Brapa2SL031811t0001	0	94.48	Bra033942	AT1G68370	ARG1	Chaperone DnaJ-domain superfamily protein	1.33516
Brapa2SL013425t0001	5e-169	100	Bra007491	AT3G59900	ARGOS	auxin-regulated gene involved in organ size	2.55643
Brapa2SL012101t0001	0	100	Bra017743	AT4G36030	ARO3	armadillo repeat only 3	1.66895
Brapa2SL017983t0001	−	−	−	AT1G43170	ARP1,emb2207,RP1,RPL3A	ribosomal protein 1	7.4457
Brapa2SL012287t0002	0	99.46	Bra015885	AT1G74890	ARR15	response regulator 15	1.11315
Brapa2SL009888t0005	0	96.18	Bra033773	AT3G48100	ARR5,ATRR2,IBC6,RR5	response regulator 5	3.06559
Brapa2SL017233t0001	0	100	Bra018084	AT3G48100	ARR5,ATRR2,IBC6,RR5	response regulator 5	2.7925
Brapa2SL029516t0001	0	90.22	Bra033773	AT3G48100	ARR5,ATRR2,IBC6,RR5	response regulator 5	2.50529
Brapa2SL007865t0004	0	96.4	Bra016526	AT1G19050	ARR7	response regulator 7	1.13225
Brapa2SL011772t0001	0	98.75	Bra025708	AT1G19050	ARR7	response regulator 7	1.38818
Brapa2SL018166t0001	0	98.15	Bra040632	AT1G66740	ASF1A,AtSP7,SGA2,SP7	ASF1 like histone chaperone	1.01333
Brapa2SL032180t0001	3e-42	86.62	Bra015678	AT1G77300	ASHH2,CCR1,EFS,SDG8	histone methyltransferases(H3-K4 specific);histone methyltransferases(H3-K36 specific)	2.68286
Brapa2SL030488t0005	0	100	Bra012164	AT5G67420	ASL39,LBD37	LOB domain-containing protein 37	1.74152
Brapa2SL018232t0006	3e-98	95.15	Bra002332	AT5G20830	ASUS1,atsus1,SUS1	sucrose synthase 1	1.0974
Brapa2SL018868t0001	−	−	−	AT4G32200	ASY2	DNA-binding HORMA family protein	4.90462
Brapa2SL017837t0001	0	98.46	Bra024890	AT2G01340	At17.1	−	2.29939
Brapa2SL016499t0001	0	98.82	Bra036208	AT3G29590	AT5MAT	HXXXD-type acyl-transferase family protein	9.29667
Brapa2SL018127t0001	0	96.85	Bra011386	AT4G32830	AtAUR1,AUR1	ataurora1	2.21963
Brapa2SL029886t0001	0	99.88	Bra034536	AT4G32830	AtAUR1,AUR1	ataurora1	1.35054
Brapa2SL011278t0004	0	99.48	Bra027504	AT5G43700	ATAUX2-11,IAA4	AUX/IAA transcriptional regulator family protein	1.226
Brapa2SL032110t0001	3e-147	91.76	Bra025179	AT3G26030	ATB\' DELTA	serine/threonine protein phosphatase 2A 55 kDa regulatory subunit B prime delta	1.66737
Brapa2SL018521t0001	0	92.83	Bra022577	AT5G52060	ATBAG1,BAG1	BCL-2-associated athanogene 1	1.08887
Brapa2SL005271t0001	0	100	Bra032532	AT1G04020	ATBARD1,BARD1,ROW1	breast cancer associated RING 1	1.60189
Brapa2SL032251t0001	−	−	−	AT3G49010	ATBBC1,BBC1,RSU2	breast basic conserved 1	5.20558
Brapa2SL018830t0001	0	100	Bra002283	AT5G20230	ATBCB,BCB,SAG14	blue-copper-binding protein	5.09712
Brapa2SL018182t0001	1e-37	89.6	Bra040698	AT4G14455	ATBET12,ATBS14B,BET12,BS14B	Target SNARE coiled-coil domain protein	1.46705
Brapa2SL003698t0001	0	99.94	Bra030386	AT1G52400	ATBG1,BGL1,BGLU18	beta glucosidase 18	2.31978
Brapa2SL028807t0002	0	99.24	Bra018969	AT1G52400	ATBG1,BGL1,BGLU18	beta glucosidase 18	2.54024
Brapa2SL032038t0001	3e-62	89.53	Bra002200	AT5G19000	ATBPM1,BPM1	BTB-POZ and MATH domain 1	2.0976
Brapa2SL018615t0001	0	94.65	Bra010035	AT5G49450	AtbZIP1,bZIP1	basic leucine-zipper 1	3.09684
Brapa2SL002024t0002	0	100	Bra007083	AT3G54620	ATBZIP25,BZIP25,BZO2H4	basic leucine zipper 25	1.26764
Brapa2SL017927t0001	0	99.6	Bra022803	AT2G30490	ATC4H,C4H,CYP73A5,REF3	cinnamate-4-hydroxylase	1.78477
Brapa2SL017936t0001	0	97.23	Bra021637	AT2G30490	ATC4H,C4H,CYP73A5,REF3	cinnamate-4-hydroxylase	1.76345
Brapa2SL025408t0001	0	99.08	Bra018311	AT2G30490	ATC4H,C4H,CYP73A5,REF3	cinnamate-4-hydroxylase	1.14985
Brapa2SL014472t0001	0	96.52	Bra016956	AT2G41010	ATCAMBP25,CAMBP25	calmodulin (CAM)-binding protein of 25 kDa	1.77216
Brapa2SL028064t0001	0	99.01	Bra021809	AT2G32720	ATCB5-B,B5 #4,CB5-B	cytochrome B5 isoform B	1.05863
Brapa2SL008412t0001	0	100	Bra031489	AT1G60660	ATCB5LP,B5 #5,CB5LP	cytochrome B5-like protein	1.12286
Brapa2SL016337t0001	0	100	Bra019162	AT4G25470	ATCBF2,CBF2,DREB1C,FTQ4	C-repeat/DRE binding factor 2	1.29312
Brapa2SL008805t0004	0	97.5	Bra012655	AT4G17615	ATCBL1,CBL1,SCABP5	calcineurin B-like protein 1	2.70155
Brapa2SL017179t0008	0	100	Bra040169	AT4G17615	ATCBL1,CBL1,SCABP5	calcineurin B-like protein 1	3.17346
Brapa2SL016963t0001	2e-51	100	Bra026154	AT1G15220	ATCCMH,CCMH	cytochrome c biogenesis protein family	1.07878
Brapa2SL005295t0001	0	100	Bra035150	AT1G80820	ATCCR2,CCR2	cinnamoyl coa reductase	1.46389
Brapa2SL017826t0001	2e-155	100	Bra008438	AT1G80820	ATCCR2,CCR2	cinnamoyl coa reductase	2.57083
Brapa2SL018331t0001	0	100	Bra008438	AT1G80820	ATCCR2,CCR2	cinnamoyl coa reductase	3.26719
Brapa2SL018821t0001	5e-151	99.66	Bra036642	AT1G12520	ATCCS,CCS	copper chaperone for SOD1	4.30635
Brapa2SL032404t0001	0	91.72	Bra007982	AT1G71380	ATCEL3,ATGH9B3,CEL3	cellulase 3	1.42231
Brapa2SL017502t0001	0	99.5	Bra006224	AT5G13930	ATCHS,CHS,TT4	Chalcone and stilbene synthase family protein	2.9999
Brapa2SL029979t0003	0	98.06	Bra023441	AT5G13930	ATCHS,CHS,TT4	Chalcone and stilbene synthase family protein	2.6918
Brapa2SL011694t0004	0	100	Bra016126	AT1G71697	ATCK1,CK,CK1	choline kinase 1	2.57166
Brapa2SL015442t0001	0	99.63	Bra035640	AT5G56970	ATCKX3,CKX3	cytokinin oxidase 3	1.76237
Brapa2SL018986t0001	0	94.56	Bra035640	AT5G56970	ATCKX3,CKX3	cytokinin oxidase 3	2.17738
Brapa2SL028269t0001	0	90.95	Bra035640	AT5G56970	ATCKX3,CKX3	cytokinin oxidase 3	1.41351
Brapa2SL031330t0001	0	99.65	Bra035640	AT5G56970	ATCKX3,CKX3	cytokinin oxidase 3	1.71159
Brapa2SL032116t0001	0	93.95	Bra035640	AT5G56970	ATCKX3,CKX3	cytokinin oxidase 3	2.11795
Brapa2SL032484t0001	−	−	−	AT3G48870	ATCLPC,ATHSP93-III,HSP93-III	Clp ATPase	5.195
Brapa2SL018724t0001	0	94.75	Bra039752	AT1G66160	ATCMPG1,CMPG1	CYS, MET, PRO, and GLY protein 1	2.14479
Brapa2SL030948t0001	0	100	Bra039752	AT1G66160	ATCMPG1,CMPG1	CYS, MET, PRO, and GLY protein 1	1.92012
Brapa2SL017833t0001	0	99.52	Bra024318	AT5G64660	ATCMPG2,CMPG2	CYS, MET, PRO, and GLY protein 2	2.35908
Brapa2SL004797t0002	0	100	Bra021265	AT3G17690	ATCNGC19,CNGC19	cyclic nucleotide gated channel 19	1.11347
Brapa2SL017789t0001	0	95.79	Bra008668	AT5G15850	ATCOL1,COL1	CONSTANS-like 1	1.92043
Brapa2SL015423t0001	0	98.04	Bra021464	AT3G02380	ATCOL2,COL2	CONSTANS-like 2	1.02584
Brapa2SL015107t0001	0	98.34	Bra036140	AT5G49480	ATCP1,CP1	Ca2+-binding protein 1	1.14427
Brapa2SL001126t0002	0	98.82	Bra007334	AT3G57530	ATCPK32,CDPK32,CPK32	calcium-dependent protein kinase 32	1.46878
Brapa2SL018335t0003	3e-115	91.95	Bra020124	AT5G20720	ATCPN21,CHCPN10,CPN10,CPN20,CPN21	chaperonin 20	1.07877
Brapa2SL016078t0001	0	100	Bra007202	AT3G55950	ATCRR3,CCR3	CRINKLY4 related 3	1.43333
Brapa2SL018488t0001	−	−	−	AT1G56340	AtCRT1a,CRT1,CRT1a	calreticulin 1a	4.3823
Brapa2SL012395t0001	0	100	Bra000635	AT4G07960	ATCSLC12,CSLC12	Cellulose-synthase-like C12	1.68225
Brapa2SL020737t0001	0	99.18	Bra008583	AT5G16910	ATCSLD2,CSLD2	cellulose-synthase like D2	2.04132
Brapa2SL024109t0001	−	−	−	AT4G38680	ATCSP2,CSDP2,CSP2,GRP2	glycine rich protein 2	1.43978
Brapa2SL032327t0001	−	−	−	AT2G21060	ATCSP4,ATGRP2B,GRP2B	glycine-rich protein 2B	5.36364
Brapa2SL014967t0001	0	99.7	Bra008651	AT5G16080	AtCXE17,CXE17	carboxyesterase 17	1.68229
Brapa2SL007178t0003	0	95.52	Bra007901	AT1G70210	ATCYCD1;1,CYCD1;1	CYCLIN D1;1	1.62873
Brapa2SL021234t0001	0	90.17	Bra007901	AT1G70210	ATCYCD1;1,CYCD1;1	CYCLIN D1;1	1.20194
Brapa2SL018470t0003	−	−	−	AT3G12490	ATCYS6,ATCYSB,CYSB	cystatin B	6.06293
Brapa2SL008449t0001	9e-168	99.69	Bra037177	AT5G66400	ATDI8,RAB18	Dehydrin family protein	1.42223
Brapa2SL015125t0001	0	100	Bra031287	AT3G21520	AtDMP1,DMP1	DUF679 domain membrane protein 1	2.76942
Brapa2SL008010t0001	0	97.95	Bra017171	AT2G37590	ATDOF2.4,DOF2.4	DNA binding with one finger 2.4	1.16915
Brapa2SL031925t0001	0	87.29	Bra033167	AT5G23800	ATDUF10,DUF 10	DOMAIN OF UNKNOWN FUNCTION 724 10	2.40963
Brapa2SL032432t0001	−	−	−	AT5G23800	ATDUF10,DUF 10	DOMAIN OF UNKNOWN FUNCTION 724 10	3.68196
Brapa2SL031119t0001	−	−	−	AT1G10130	ATECA3,ECA3	endoplasmic reticulum-type calcium-transporting ATPase 3	1.78478
Brapa2SL017934t0002	0	84.85	Bra033774	AT3G48090	ATEDS1,EDS1	alpha/beta-Hydrolases superfamily protein	2.09567
Brapa2SL020028t0001	2e-107	96.97	Bra033145	AT4G11420	ATEIF3A-1,ATTIF3A1,EIF3A,EIF3A-1,TIF3A1	eukaryotic translation initiation factor 3A	1.07009
Brapa2SL031940t0001	−	−	−	AT1G13950	ATELF5A-1,EIF-5A,EIF5A,ELF5A-1	eukaryotic elongation factor 5A-1	6.65926
Brapa2SL031931t0001	−	−	−	AT1G69410	ATELF5A-3,ELF5A-3	eukaryotic elongation factor 5A-3	6.71175
Brapa2SL026161t0001	0	99.62	Bra009815	AT5G25090	AtENODL13,ENODL13	early nodulin-like protein 13	1.18011
Brapa2SL004592t0001	0	100	Bra035997	AT5G15350	AtENODL17,ENODL17	early nodulin-like protein 17	1.00884
Brapa2SL008151t0001	0	97.66	Bra006297	AT5G15350	AtENODL17,ENODL17	early nodulin-like protein 17	1.29646
Brapa2SL018679t0002	5e-170	89.94	Bra006297	AT5G15350	AtENODL17,ENODL17	early nodulin-like protein 17	2.08055
Brapa2SL016045t0001	0	97.93	Bra019044	AT4G27520	AtENODL2,ENODL2	early nodulin-like protein 2	2.72462
Brapa2SL027660t0001	0	100	Bra029555	AT4G05120	ATENT3,ENT3,FUR1	Major facilitator superfamily protein	1.25394
Brapa2SL005520t0002	0	98.98	Bra036061	AT3G50260	ATERF#011,CEJ1,DEAR1	cooperatively regulated by ethylene and jasmonate 1	1.0248
Brapa2SL023600t0001	0	100	Bra023746	AT3G23240	ATERF1,ERF1	ethylene response factor 1	1.37711
Brapa2SL013077t0001	0	100	Bra040159	AT4G17500	ATERF-1,ERF-1	ethylene responsive element binding factor 1	2.22459
Brapa2SL014739t0001	0	97.12	Bra021048	AT4G17500	ATERF-1,ERF-1	ethylene responsive element binding factor 1	2.62703
Brapa2SL017032t0001	0	98.27	Bra010880	AT1G28370	ATERF11,ERF11	ERF domain protein 11	2.91438
Brapa2SL032341t0001	0	100	Bra032901	AT1G28370	ATERF11,ERF11	ERF domain protein 11	3.66119
Brapa2SL016773t0001	0	99.46	Bra010881	AT1G28360	ATERF12,ERF12	ERF domain protein 12	3.57472
Brapa2SL018800t0001	0	96.93	Bra037630	AT2G44840	ATERF13,EREBP,ERF13	ethylene-responsive element binding factor 13	5.00338
Brapa2SL030896t0001	1e-10	74.84	Bra015478	AT2G44840	ATERF13,EREBP,ERF13	ethylene-responsive element binding factor 13	2.86203
Brapa2SL032086t0001	0	100	Bra032665	AT2G44840	ATERF13,EREBP,ERF13	ethylene-responsive element binding factor 13	3.00389
Brapa2SL013238t0001	0	100	Bra022115	AT5G47220	ATERF-2,ATERF2,ERF2	ethylene responsive element binding factor 2	1.78461
Brapa2SL016051t0001	0	99.54	Bra024954	AT5G47220	ATERF-2,ATERF2,ERF2	ethylene responsive element binding factor 2	2.60579
Brapa2SL018347t0002	0	99.46	Bra017495	AT5G47220	ATERF-2,ATERF2,ERF2	ethylene responsive element binding factor 2	1.69907
Brapa2SL011797t0001	0	99.84	Bra021594	AT3G15210	ATERF-4,ATERF4,ERF4,RAP2.5	ethylene responsive element binding factor 4	1.18319
Brapa2SL016533t0001	0	99.44	Bra039658	AT3G15210	ATERF-4,ATERF4,ERF4,RAP2.5	ethylene responsive element binding factor 4	1.70846
Brapa2SL021156t0002	0	98.76	Bra027270	AT3G15210	ATERF-4,ATERF4,ERF4,RAP2.5	ethylene responsive element binding factor 4	1.12358
Brapa2SL025599t0001	0	100	Bra001588	AT3G15210	ATERF-4,ATERF4,ERF4,RAP2.5	ethylene responsive element binding factor 4	1.77791
Brapa2SL017941t0003	0	98.76	Bra017493	AT5G47230	ATERF-5,ATERF5,ERF5	ethylene responsive element binding factor 5	2.33012
Brapa2SL031645t0001	0	100	Bra024953	AT5G47230	ATERF-5,ATERF5,ERF5	ethylene responsive element binding factor 5	3.13826
Brapa2SL012757t0001	0	98.1	Bra021049	AT4G17490	ATERF6,ERF-6-6,ERF6	ethylene responsive element binding factor 6	1.85157
Brapa2SL025896t0001	0	100	Bra040158	AT4G17490	ATERF6,ERF-6-6,ERF6	ethylene responsive element binding factor 6	2.47589
Brapa2SL018338t0001	0	99.3	Bra030957	AT1G53170	ATERF-8,ATERF8,ERF8	ethylene response factor 8	2.99302
Brapa2SL015108t0001	0	99.87	Bra011899	AT3G45970	ATEXLA1,ATEXPL1,ATHEXP BETA 2.1,EXLA1,EXPL1	expansin-like A1	1.9028
Brapa2SL017930t0002	0	100	Bra033563	AT3G45970	ATEXLA1,ATEXPL1,ATHEXP BETA 2.1,EXLA1,EXPL1	expansin-like A1	3.10987
Brapa2SL006716t0001	0	100	Bra020368	AT5G58430	ATEXO70B1,EXO70B1	exocyst subunit exo70 family protein B1	1.34077
Brapa2SL032034t0001	0	90.04	Bra020368	AT5G58430	ATEXO70B1,EXO70B1	exocyst subunit exo70 family protein B1	2.02939
Brapa2SL004780t0001	−	−	−	AT3G14090	ATEXO70D3,EXO70D3	exocyst subunit exo70 family protein D3	2.37371
Brapa2SL004277t0001	0	95.93	Bra029772	AT3G09520	ATEXO70H4,EXO70H4	exocyst subunit exo70 family protein H4	1.05226
Brapa2SL026895t0001	0	96.91	Bra034072	AT3G09520	ATEXO70H4,EXO70H4	exocyst subunit exo70 family protein H4	1.1382
Brapa2SL013787t0002	0	92.83	Bra020294	AT5G59730	ATEXO70H7,EXO70H7	exocyst subunit exo70 family protein H7	2.14471
Brapa2SL022702t0001	0	100	Bra024686	AT1G69530	AT-EXP1,ATEXP1,ATEXPA1,ATHEXP ALPHA 1.2,EXP1,EXPA1	expansin A1	1.61162
Brapa2SL003428t0001	0	98.31	Bra024790	AT2G03090	ATEXP15,ATEXPA15,ATHEXP ALPHA 1.3,EXP15,EXPA15	expansin A15	1.61784
Brapa2SL014910t0001	0	99.72	Bra026569	AT2G03090	ATEXP15,ATEXPA15,ATHEXP ALPHA 1.3,EXP15,EXPA15	expansin A15	1.48084
Brapa2SL008031t0001	0	100	Bra005176	AT2G37640	ATEXP3,ATEXPA3,ATHEXP ALPHA 1.9,EXP3	Barwin-like endoglucanases superfamily protein	2.30136
Brapa2SL005601t0001	0	92.24	Bra025372	AT3G29030	ATEXP5,ATEXPA5,ATHEXP ALPHA 1.4,EXP5,EXPA5	expansin A5	1.46856
Brapa2SL016561t0001	0	99.87	Bra036225	AT3G29030	ATEXP5,ATEXPA5,ATHEXP ALPHA 1.4,EXP5,EXPA5	expansin A5	1.65876
Brapa2SL026366t0001	0	100	Bra025372	AT3G29030	ATEXP5,ATEXPA5,ATHEXP ALPHA 1.4,EXP5,EXPA5	expansin A5	1.45028
Brapa2SL006937t0001	0	100	Bra035658	AT2G28950	ATEXP6,ATEXPA6,ATHEXP ALPHA 1.8,EXPA6	expansin A6	1.20184
Brapa2SL026641t0001	0	92.28	Bra035658	AT2G28950	ATEXP6,ATEXPA6,ATHEXP ALPHA 1.8,EXPA6	expansin A6	1.25812
Brapa2SL011710t0001	0	100	Bra000194	AT2G40610	ATEXP8,ATEXPA8,ATHEXP ALPHA 1.11,EXP8,EXPA8	expansin A8	1.93718
Brapa2SL012623t0002	0	97.89	Bra004581	AT2G40610	ATEXP8,ATEXPA8,ATHEXP ALPHA 1.11,EXP8,EXPA8	expansin A8	1.50911
Brapa2SL028098t0001	0	99.28	Bra004889	AT1G65680	ATEXPB2,ATHEXP BETA 1.4,EXPB2	expansin B2	1.63454
Brapa2SL032077t0001	2e-71	90.64	Bra015552	AT1G07110	ATF2KP,F2KP,FKFBP	fructose-2,6-bisphosphatase	2.03801
Brapa2SL022153t0004	0	97.9	Bra009876	AT5G26030	ATFC-I,FC-I,FC1	ferrochelatase 1	1.60475
Brapa2SL016888t0001	0	98.51	Bra016233	AT1G70140	ATFH8,FH8	formin 8	3.14534
Brapa2SL022015t0001	0	97.45	Bra024640	AT1G70140	ATFH8,FH8	formin 8	1.44572
Brapa2SL017881t0001	−	−	−	AT4G25340	ATFKBP53,FKBP53	FK506 BINDING PROTEIN 53	5.55608
Brapa2SL032451t0001	−	−	−	AT3G25230	ATFKBP62,FKBP62,ROF1	rotamase FKBP 1	4.92995
Brapa2SL029366t0002	0	100	Bra033324	AT1G02400	ATGA2OX4,ATGA2OX6,DTA1,GA2OX6	gibberellin 2-oxidase 6	3.95633
Brapa2SL000008t0002	0	99.24	Bra016512	AT1G19300	ATGATL1,GATL1,GLZ1,PARVUS	Nucleotide-diphospho-sugar transferases superfamily protein	1.07756
Brapa2SL000815t0001	0	97.61	Bra024283	AT5G64300	ATGCH,ATRIBA1,GCH,RFD1	GTP cyclohydrolase II	1.11643
Brapa2SL016691t0001	4e-159	100	Bra009804	AT5G24920	AtGDU5,GDU5	glutamine dumper 5	2.21262
Brapa2SL016515t0001	0	100	Bra020113	AT5G20630	ATGER3,GER3,GLP3,GLP3A,GLP3B	germin 3	2.32291
Brapa2SL018575t0001	0	94.6	Bra020113	AT5G20630	ATGER3,GER3,GLP3,GLP3A,GLP3B	germin 3	2.2249
Brapa2SL023469t0001	0	99.37	Bra006567	AT5G20630	ATGER3,GER3,GLP3,GLP3A,GLP3B	germin 3	1.56985
Brapa2SL008331t0003	0	97	Bra008376	AT1G78660	ATGGH1,GGH1	gamma-glutamyl hydrolase 1	2.90418
Brapa2SL016775t0001	0	95.88	Bra018559	AT4G02290	AtGH9B13,GH9B13	glycosyl hydrolase 9B13	2.06414
Brapa2SL017430t0001	0	99.57	Bra018559	AT4G02290	AtGH9B13,GH9B13	glycosyl hydrolase 9B13	2.12636
Brapa2SL018219t0001	0	94.6	Bra018559	AT4G02290	AtGH9B13,GH9B13	glycosyl hydrolase 9B13	1.42997
Brapa2SL016154t0001	0	100	Bra025783	AT1G19940	AtGH9B5,GH9B5	glycosyl hydrolase 9B5	1.55648
Brapa2SL015036t0002	0	90.87	Bra005536	AT2G32990	AtGH9B8,GH9B8	glycosyl hydrolase 9B8	1.69202
Brapa2SL015665t0001	0	99.8	Bra005536	AT2G32990	AtGH9B8,GH9B8	glycosyl hydrolase 9B8	1.95747
Brapa2SL015879t0001	0	100	Bra021821	AT2G32990	AtGH9B8,GH9B8	glycosyl hydrolase 9B8	1.64156
Brapa2SL019129t0001	−	−	−	AT5G37600	ATGLN1;1,ATGSR1,GLN1;1,GSR 1	glutamine synthase clone R1	2.97268
Brapa2SL025380t0001	0	99.94	Bra036174	AT5G48400	ATGLR1.2,GLR1.2	Glutamate receptor family protein	1.4139
Brapa2SL007774t0001	0	100	Bra027922	AT1G56600	AtGolS2,GolS2	galactinol synthase 2	1.48481
Brapa2SL030563t0001	0	99.7	Bra036303	AT4G01950	ATGPAT3,GPAT3	glycerol-3-phosphate acyltransferase 3	3.55607
Brapa2SL031378t0001	0	98.72	Bra000903	AT4G01950	ATGPAT3,GPAT3	glycerol-3-phosphate acyltransferase 3	4.67203
Brapa2SL002295t0001	0	99.13	Bra034236	AT2G38110	ATGPAT6,GPAT6	glycerol-3-phosphate acyltransferase 6	1.20179
Brapa2SL004750t0001	0	99.47	Bra005137	AT2G38110	ATGPAT6,GPAT6	glycerol-3-phosphate acyltransferase 6	1.08475
Brapa2SL018240t0002	0	98.58	Bra030515	AT1G02930	ATGST1,ATGSTF3,ATGSTF6,ERD11,GST1,GSTF6	glutathione S-transferase 6	3.63331
Brapa2SL018315t0001	0	100	Bra033358	AT1G02930	ATGST1,ATGSTF3,ATGSTF6,ERD11,GST1,GSTF6	glutathione S-transferase 6	7.017
Brapa2SL032174t0003	0	100	Bra008570	AT5G17220	ATGSTF12,GST26,GSTF12,TT19	glutathione S-transferase phi 12	7.48508
Brapa2SL016111t0001	0	99.84	Bra000876	AT4G02520	ATGSTF2,ATPM24,ATPM24.1,GST2,GSTF2	glutathione S-transferase PHI 2	1.16644
Brapa2SL016359t0005	0	98.4	Bra018543	AT2G02930	ATGSTF3,GST16,GSTF3	glutathione S-transferase F3	1.38717
Brapa2SL018409t0001	9e-107	100	Bra036259	AT2G02930	ATGSTF3,GST16,GSTF3	glutathione S-transferase F3	2.96736
Brapa2SL020801t0001	0	100	Bra000875	AT2G02930	ATGSTF3,GST16,GSTF3	glutathione S-transferase F3	1.16554
Brapa2SL006533t0004	0	99.85	Bra016250	AT1G69930	ATGSTU11,GSTU11	glutathione S-transferase TAU 11	2.77904
Brapa2SL008843t0001	0	100	Bra016253	AT1G69920	ATGSTU12,GSTU12	glutathione S-transferase TAU 12	1.03518
Brapa2SL028415t0001	0	100	Bra016252	AT1G69920	ATGSTU12,GSTU12	glutathione S-transferase TAU 12	1.62234
Brapa2SL008942t0003	0	99.56	Bra024659	AT1G27130	ATGSTU13,GST12,GSTU13	glutathione S-transferase tau 13	1.19188
Brapa2SL013930t0001	0	89.91	Bra024659	AT1G27130	ATGSTU13,GST12,GSTU13	glutathione S-transferase tau 13	1.1248
Brapa2SL031976t0001	0	86.08	Bra003644	AT1G78380	ATGSTU19,GST8,GSTU19	glutathione S-transferase TAU 19	3.33776
Brapa2SL031901t0001	0	90.26	Bra008286	AT1G76890	AT-GT2,GT2	Duplicated homeodomain-like superfamily protein	1.35571
Brapa2SL012658t0001	4e-179	98.32	Bra014037	AT1G45145	ATH5,ATTRX5,LIV1,TRX5	thioredoxin H-type 5	1.45732
Brapa2SL018502t0002	3e-127	95.44	Bra007952	AT1G70920	ATHB18,HB18	homeobox-leucine zipper protein 18	4.48931
Brapa2SL031824t0001	0	100	Bra005259	AT2G36610	ATHB22,HB22	homeobox protein 22	3.85203
Brapa2SL006898t0001	0	100	Bra016300	AT1G26960	AtHB23,HB23	homeobox protein 23	2.01693
Brapa2SL031729t0001	0	86.45	Bra008185	AT1G75240	AtHB33,HB33	homeobox protein 33	1.18163
Brapa2SL018429t0001	0	99.26	Bra001454	AT3G12500	ATHCHIB,B-CHI,CHI-B,HCHIB,PR-3,PR3	basic chitinase	6.17378
Brapa2SL021788t0002	0	99.2	Bra018850	AT1G50460	ATHKL1,HKL1	hexokinase-like 1	1.037
Brapa2SL031537t0001	−	−	−	AT3G28730	ATHMG,HMG,NFD,SSRP1	high mobility group	4.25389
Brapa2SL016125t0001	0	98.57	Bra025171	AT3G25900	ATHMT-1,HMT-1	Homocysteine S-methyltransferase family protein	1.77681
Brapa2SL031725t0002	6e-50	71.16	Bra035593	AT5G52640	ATHS83,AtHsp90-1,ATHSP90.1,HSP81-1,HSP81.1,HSP83,HSP90.1	heat shock protein 90.1	4.09046
Brapa2SL018948t0001	1e-139	74.41	Bra013046	AT5G02500	AT-HSC70-1,HSC70,HSC70-1,HSP70-1	heat shock cognate protein 70-1	4.57424
Brapa2SL032176t0001	0	82.59	Bra004272	AT1G67970	AT-HSFA8,HSFA8	heat shock transcription factor A8	1.83862
Brapa2SL029996t0001	0	99.05	Bra010049	AT5G62020	AT-HSFB2A,HSFB2A	heat shock transcription factor B2A	1.52123
Brapa2SL018101t0001	−	−	−	AT5G56030	AtHsp90.2,ERD8,HSP81-2,HSP90.2	heat shock protein 81-2	3.07187
Brapa2SL031805t0001	−	−	−	AT5G56030	AtHsp90.2,ERD8,HSP81-2,HSP90.2	heat shock protein 81-2	6.20676
Brapa2SL031733t0001	−	−	−	AT4G24190	AtHsp90-7,AtHsp90.7,HSP90.7,SHD	Chaperone protein htpG family protein	3.55643
Brapa2SL015189t0001	0	98.11	Bra017040	AT2G40000	ATHSPRO2,HSPRO2	ortholog of sugar beet HS1 PRO-1 2	3.32178
Brapa2SL016535t0001	0	97.3	Bra004994	AT2G40000	ATHSPRO2,HSPRO2	ortholog of sugar beet HS1 PRO-1 2	2.84725
Brapa2SL017614t0001	0	97.88	Bra000158	AT2G40000	ATHSPRO2,HSPRO2	ortholog of sugar beet HS1 PRO-1 2	3.15143
Brapa2SL001668t0010	8e-13	90.16	Bra034453	AT1G74710	ATICS1,EDS16,ICS1,SID2	ADC synthase superfamily protein	1.86857
Brapa2SL031922t0001	0	92.18	Bra008464	AT1G80560	ATIMD2,IMD2	isopropylmalate dehydrogenase 2	1.34249
Brapa2SL032103t0001	0	92.67	Bra008466	AT1G80560	ATIMD2,IMD2	isopropylmalate dehydrogenase 2	6.31619
Brapa2SL016653t0002	0	100	Bra014848	AT3G54020	AtIPCS1	Arabidopsis Inositol phosphorylceramide synthase 1	2.49754
Brapa2SL020603t0002	0	100	Bra009268	AT5G07370	ATIPK2A,IPK2a	inositol polyphosphate kinase 2 alpha	1.7469
Brapa2SL018402t0001	−	−	−	AT1G68460	ATIPT1,IPT1	isopentenyltransferase 1	4.21041
Brapa2SL018729t0001	4e-83	90.3	Bra029564	AT4G05190	ATK5	kinesin 5	4.96155
Brapa2SL015129t0001	0	100	Bra016002	AT1G73260	ATKTI1,KTI1	kunitz trypsin inhibitor 1	1.46726
Brapa2SL017618t0001	0	100	Bra001639	AT3G16720	ATL2,TL2	TOXICOS EN LEVADURA 2	2.52042
Brapa2SL020292t0001	0	99.81	Bra036631	AT5G27420	ATL31,CNI1	carbon/nitrogen insensitive 1	1.82174
Brapa2SL022125t0001	0	97.65	Bra020591	AT5G27420	ATL31,CNI1	carbon/nitrogen insensitive 1	1.41986
Brapa2SL026200t0001	0	98.36	Bra040642	AT3G05200	ATL6	RING/U-box superfamily protein	1.77371
Brapa2SL024169t0001	5e-149	100	Bra000884	AT4G02380	AtLEA5,SAG21	senescence-associated gene 21	1.84851
Brapa2SL031277t0001	4e-95	96.65	Bra018556	AT4G02380	AtLEA5,SAG21	senescence-associated gene 21	2.55401
Brapa2SL010493t0001	0	98.5	Bra025923	AT1G18250	ATLP-1	Pathogenesis-related thaumatin superfamily protein	1.53003
Brapa2SL015193t0001	0	98.33	Bra017464	AT2G01180	ATLPP1,ATPAP1,LPP1,PAP1	phosphatidic acid phosphatase 1	2.15389
Brapa2SL031707t0001	2e-80	83.24	Bra029163	AT5G51600	ATMAP65-3,MAP65-3,PLE	Microtubule associated protein (MAP65/ASE1) family protein	5.32054
Brapa2SL018492t0001	0	90.58	Bra020318	AT5G59380	ATMBD6,MBD6	methyl-CPG-binding domain 6	2.06819
Brapa2SL017955t0001	−	−	−	AT4G29810	ATMKK2,MK1,MKK2	MAP kinase kinase 2	1.34279
Brapa2SL008730t0001	0	97.64	Bra008099	AT1G73500	ATMKK9,MKK9	MAP kinase kinase 9	1.67814
Brapa2SL031893t0001	0	91.44	Bra008099	AT1G73500	ATMKK9,MKK9	MAP kinase kinase 9	1.96367
Brapa2SL029015t0001	0	91.21	Bra038585	AT1G61560	ATMLO6,MLO6	Seven transmembrane MLO family protein	1.1046
Brapa2SL031835t0002	−	−	−	AT1G01560	ATMPK11,MPK11	MAP kinase 11	5.53595
Brapa2SL001790t0003	0	99.25	Bra006140	AT5G12080	ATMSL10,MSL10	mechanosensitive channel of small conductance-like 10	1.00207
Brapa2SL017277t0001	0	99.77	Bra001907	AT3G23250	ATMYB15,ATY19,MYB15	myb domain protein 15	1.79497
Brapa2SL017348t0001	0	100	Bra017218	AT2G36890	ATMYB38,BIT1,MYB38,RAX2	Duplicated homeodomain-like superfamily protein	1.35976
Brapa2SL016424t0001	0	100	Bra012149	AT5G67300	ATMYB44,ATMYBR1,MYB44,MYBR1	myb domain protein r1	1.53559
Brapa2SL009887t0001	0	100	Bra031035	AT1G18570	AtMYB51,BW51A,BW51B,HIG1,MYB51	myb domain protein 51	1.18212
Brapa2SL011338t0002	0	100	Bra016553	AT1G18570	AtMYB51,BW51A,BW51B,HIG1,MYB51	myb domain protein 51	1.10222
Brapa2SL029759t0001	0	97.36	Bra025666	AT1G18570	AtMYB51,BW51A,BW51B,HIG1,MYB51	myb domain protein 51	1.04544
Brapa2SL013783t0001	0	99.55	Bra000680	AT4G09460	AtMYB6,MYB6	myb domain protein 6	1.08209
Brapa2SL015631t0001	0	97.47	Bra032176	AT4G37260	ATMYB73,MYB73	myb domain protein 73	1.76201
Brapa2SL019108t0001	0	92.86	Bra039763	AT1G56650	ATMYB75,MYB75,PAP1,SIAA1	production of anthocyanin pigment 1	6.87137
Brapa2SL002911t0001	0	99.88	Bra015912	AT1G74430	ATMYB95,ATMYBCP66,MYB95	myb domain protein 95	1.32045
Brapa2SL029300t0001	0	100	Bra003801	AT1G74430	ATMYB95,ATMYBCP66,MYB95	myb domain protein 95	1.36257
Brapa2SL011960t0002	0	99.52	Bra029258	AT5G62470	ATMYB96,MYB96,MYBCOV1	myb domain protein 96	1.08842
Brapa2SL011047t0002	0	97.7	Bra007957	AT1G71030	ATMYBL2,MYBL2	MYB-like 2	4.06349
Brapa2SL031837t0001	0	100	Bra016164	AT1G71030	ATMYBL2,MYBL2	MYB-like 2	5.5527
Brapa2SL018226t0001	7e-46	94.87	Bra031027	AT1G18370	ATNACK1,HIK,NACK1	ATP binding microtubule motor family protein	2.83351
Brapa2SL006109t0003	0	97.89	Bra021558	AT3G14440	ATNCED3,NCED3,SIS7,STO1	nine-cis-epoxycarotenoid dioxygenase 3	2.12054
Brapa2SL014521t0001	0	97.81	Bra017272	AT2G35980	ATNHL10,NHL10,YLS9	Late embryogenesis abundant (LEA) hydroxyproline-rich glycoprotein family	1.47115
Brapa2SL031983t0001	0	94.5	Bra008437	AT1G80830	ATNRAMP1,NRAMP1,PMIT1	natural resistance-associated macrophage protein 1	1.52222
Brapa2SL017204t0002	0	99.84	Bra000613	AT5G50200	ATNRT3.1,NRT3.1,WR3	nitrate transmembrane transporters	1.29219
Brapa2SL030125t0003	0	97.34	Bra022511	AT5G50200	ATNRT3.1,NRT3.1,WR3	nitrate transmembrane transporters	1.76927
Brapa2SL009817t0001	6e-124	94.16	Bra038355	AT1G68760	ATNUDT1,ATNUDX1,NUDX1	nudix hydrolase 1	1.40164
Brapa2SL010771t0001	0	98.4	Bra010854	AT1G28960	ATNUDT15,ATNUDX15,NUDX15	nudix hydrolase homolog 15	1.78687
Brapa2SL006946t0001	0	99.63	Bra026797	AT1G14860	atnudt18,NUDT18	nudix hydrolase homolog 18	1.55241
Brapa2SL017907t0003	0	90.63	Bra020083	AT5G20070	ATNUDT19,ATNUDX19,NUDX19	nudix hydrolase homolog 19	1.23924
Brapa2SL010625t0001	0	98.41	Bra008101	AT1G73540	atnudt21,NUDT21	nudix hydrolase homolog 21	4.82905
Brapa2SL018370t0001	−	−	−	AT1G73540	atnudt21,NUDT21	nudix hydrolase homolog 21	5.55683
Brapa2SL031847t0002	0	100	Bra015986	AT1G73540	atnudt21,NUDT21	nudix hydrolase homolog 21	4.88978
Brapa2SL015182t0001	0	100	Bra016561	AT1G18300	atnudt4,NUDT4	nudix hydrolase homolog 4	2.74878
Brapa2SL017612t0001	0	99.52	Bra025917	AT1G18300	atnudt4,NUDT4	nudix hydrolase homolog 4	2.96962
Brapa2SL031069t0001	0	100	Bra030694	AT1G07620	ATOBGM	GTP-binding protein Obg/CgtA	2.79213
Brapa2SL020907t0001	0	100	Bra033431	AT3G52430	ATPAD4,PAD4	alpha/beta-Hydrolases superfamily protein	1.18004
Brapa2SL011309t0001	0	91.79	Bra017210	AT2G37040	ATPAL1,PAL1	PHE ammonia lyase 1	2.11243
Brapa2SL025742t0001	0	98.94	Bra017210	AT2G37040	ATPAL1,PAL1	PHE ammonia lyase 1	2.35522
Brapa2SL000093t0003	0	98.68	Bra003126	AT3G53260	ATPAL2,PAL2	phenylalanine ammonia-lyase 2	2.69057
Brapa2SL032214t0001	1e-112	79.33	Bra011132	AT4G29720	ATPAO5,PAO5	polyamine oxidase 5	5.45474
Brapa2SL030276t0001	0	99.9	Bra016683	AT1G14700	ATPAP3,PAP3	purple acid phosphatase 3	1.05973
Brapa2SL018327t0001	0	95.27	Bra029933	AT3G49120	ATPCB,ATPERX34,PERX34,PRX34,PRXCB	peroxidase CB	1.09422
Brapa2SL022231t0001	0	100	Bra029933	AT3G49120	ATPCB,ATPERX34,PERX34,PRX34,PRXCB	peroxidase CB	1.00578
Brapa2SL013920t0001	0	98.23	Bra031571	AT1G07370	ATPCNA1,PCNA1	proliferating cellular nuclear antigen 1	1.52891
Brapa2SL031885t0001	−	−	−	AT5G60640	ATPDI2,ATPDIL1-4,PDI2,PDIL1-4	PDI-like 1-4	4.87843
Brapa2SL018876t0001	−	−	−	AT1G66950	ATPDR11,PDR11	pleiotropic drug resistance 11	3.79714
Brapa2SL011305t0001	9e-166	98.78	Bra024335	AT5G64900	ATPEP1,PEP1,PROPEP1	precursor of peptide 1	1.07898
Brapa2SL010354t0001	0	100	Bra003858	AT1G73080	ATPEPR1,PEPR1	PEP1 receptor 1	1.92558
Brapa2SL003451t0001	0	99.55	Bra025951	AT1G17750	AtPEPR2,PEPR2	PEP1 receptor 2	1.38607
Brapa2SL011252t0002	0	100	Bra015053	AT3G24550	ATPERK1,PERK1	proline extensin-like receptor kinase 1	1.93531
Brapa2SL012146t0001	0	100	Bra009235	AT5G06860	ATPGIP1,PGIP1	polygalacturonase inhibiting protein 1	1.77763
Brapa2SL017421t0001	0	99.78	Bra009237	AT5G06860	ATPGIP1,PGIP1	polygalacturonase inhibiting protein 1	2.28074
Brapa2SL017845t0001	0	99.5	Bra005919	AT5G06860	ATPGIP1,PGIP1	polygalacturonase inhibiting protein 1	2.55653
Brapa2SL031483t0001	0	99.44	Bra009236	AT5G06860	ATPGIP1,PGIP1	polygalacturonase inhibiting protein 1	2.23121
Brapa2SL032364t0001	6e-109	100	Bra009237	AT5G06860	ATPGIP1,PGIP1	polygalacturonase inhibiting protein 1	3.63245
Brapa2SL032453t0001	3e-107	100	Bra009236	AT5G06860	ATPGIP1,PGIP1	polygalacturonase inhibiting protein 1	2.9049
Brapa2SL028906t0001	0	100	Bra039280	AT2G46500	ATPI4K GAMMA 4,PI4K GAMMA 4,UBDK GAMMA 4	phosphoinositide 4-kinase gamma 4	1.43751
Brapa2SL011926t0002	0	98.23	Bra029712	AT3G08720	ATPK19,ATPK2,ATS6K2,S6K2	serine/threonine protein kinase 2	1.58455
Brapa2SL013184t0001	0	99.01	Bra036278	AT4G02330	ATPMEPCRB	Plant invertase/pectin methylesterase inhibitor superfamily	2.49758
Brapa2SL009633t0001	0	87.85	Bra024822	AT2G02360	AtPP2-B10,PP2-B10	phloem protein 2-B10	1.03842
Brapa2SL016367t0001	0	100	Bra035198	AT1G80110	ATPP2-B11,PP2-B11	phloem protein 2-B11	1.78324
Brapa2SL027918t0002	0	99.65	Bra026606	AT2G02250	AtPP2-B2,PP2-B2	phloem protein 2-B2	3.96083
Brapa2SL012789t0001	0	100	Bra018609	AT1G08650	ATPPCK1,PPCK1	phosphoenolpyruvate carboxylase kinase 1	1.11626
Brapa2SL018022t0001	0	97.02	Bra014398	AT1G54970	ATPRP1,PRP1,RHS7	proline-rich protein 1	6.46145
Brapa2SL025004t0003	0	97.61	Bra008066	AT1G73010	ATPS2,PS2	phosphate starvation-induced gene 2	1.41109
Brapa2SL014470t0001	2e-132	99.61	Bra030197	AT2G22860	ATPSK2,PSK2	phytosulfokine 2 precursor	2.44079
Brapa2SL009173t0001	5e-124	100	Bra029971	AT3G49780	ATPSK3 (FORMER SYMBOL),ATPSK4,PSK4	phytosulfokine 4 precursor	1.83887
Brapa2SL031951t0001	5e-101	94.17	Bra029971	AT3G49780	ATPSK3 (FORMER SYMBOL),ATPSK4,PSK4	phytosulfokine 4 precursor	2.56426
Brapa2SL032141t0001	1e-141	87.39	Bra022679	AT5G53890	AtPSKR2,PSKR2	phytosylfokine-alpha receptor 2	2.66719
Brapa2SL014327t0001	0	99.81	Bra017585	AT5G46050	ATPTR3,PTR3	peptide transporter 3	1.05285
Brapa2SL022853t0002	0	99.24	Bra032309	AT1G29340	ATPUB17,PUB17	plant U-box 17	1.31136
Brapa2SL014771t0001	0	100	Bra037568	AT3G18710	ATPUB29,PUB29	plant U-box 29	1.48694
Brapa2SL030647t0001	0	100	Bra001717	AT3G18710	ATPUB29,PUB29	plant U-box 29	2.35736
Brapa2SL020578t0001	0	98.97	Bra040374	AT3G07360	ATPUB9,PUB9	plant U-box 9	1.54037
Brapa2SL012355t0001	0	99.89	Bra038517	AT2G22500	ATPUMP5,DIC1,UCP5	uncoupling protein 5	2.40163
Brapa2SL015062t0001	0	98.11	Bra030231	AT2G22500	ATPUMP5,DIC1,UCP5	uncoupling protein 5	1.98883
Brapa2SL017835t0001	0	98.48	Bra016495	AT1G19770	ATPUP14,PUP14	purine permease 14	2.98147
Brapa2SL030573t0001	0	100	Bra019981	AT1G09860	ATPUP16,PUP16	purine permease 16	1.78916
Brapa2SL030442t0001	0	100	Bra035469	AT1G57943	ATPUP17,PUP17	purine permease 17	1.66054
Brapa2SL021199t0001	0	100	Bra018190	AT3G46830	ATRAB-A2C,ATRAB11A,ATRABA2C,RAB-A2C,RABA2c	RAB GTPase homolog A2C	1.35138
Brapa2SL018359t0001	0	96.02	Bra020334	AT5G59150	ATRAB-A2D,ATRABA2D,RABA2D	RAB GTPase homolog A2D	1.96998
Brapa2SL023878t0002	0	100	Bra020334	AT5G59150	ATRAB-A2D,ATRABA2D,RABA2D	RAB GTPase homolog A2D	1.34118
Brapa2SL016633t0001	−	−	−	AT5G55190	ATRAN3,RAN3	RAN GTPase 3	3.26856
Brapa2SL018476t0001	−	−	−	AT5G55190	ATRAN3,RAN3	RAN GTPase 3	4.55626
Brapa2SL012795t0001	0	100	Bra005450	AT2G34150	ATRANGAP2,ATSCAR1,SCAR1,WAVE1	SCAR family protein	2.79653
Brapa2SL018365t0002	0	90.33	Bra022561	AT5G51700	ATRAR1,PBS2,RAR1,RPR2	protein binding;zinc ion binding	1.50835
Brapa2SL019072t0001	0	90.64	Bra020168	AT5G22010	AtRFC1,RFC1	replication factor C1	1.34045
Brapa2SL017957t0001	6e-47	90.91	Bra015254	AT3G22310	ATRH9,PMH1	putative mitochondrial RNA helicase 1	1.12918
Brapa2SL017450t0001	0	96.55	Bra009037	AT5G10380	ATRING1,RING1	RING/U-box superfamily protein	2.1739
Brapa2SL001626t0004	0	97.4	Bra013660	AT4G23190	AT-RLK3,CRK11	cysteine-rich RLK (RECEPTOR-like protein kinase) 11	1.19159
Brapa2SL006925t0004	0	97.78	Bra020828	AT4G23190	AT-RLK3,CRK11	cysteine-rich RLK (RECEPTOR-like protein kinase) 11	1.70928
Brapa2SL008489t0003	0	90.51	Bra013660	AT4G23190	AT-RLK3,CRK11	cysteine-rich RLK (RECEPTOR-like protein kinase) 11	1.00459
Brapa2SL009797t0006	0	79.02	Bra027990	AT4G23190	AT-RLK3,CRK11	cysteine-rich RLK (RECEPTOR-like protein kinase) 11	1.48137
Brapa2SL011025t0001	0	81.88	Bra020828	AT4G23190	AT-RLK3,CRK11	cysteine-rich RLK (RECEPTOR-like protein kinase) 11	1.13944
Brapa2SL018644t0001	1e-72	81.52	Bra013657	AT4G23190	AT-RLK3,CRK11	cysteine-rich RLK (RECEPTOR-like protein kinase) 11	3.0961
Brapa2SL017601t0001	7e-114	81.53	Bra004069	AT1G71400	AtRLP12,RLP12	receptor like protein 12	1.84504
Brapa2SL018332t0001	0	93.09	Bra007978	AT1G71400	AtRLP12,RLP12	receptor like protein 12	2.54638
Brapa2SL017535t0001	0	94.29	Bra029968	AT3G49750	AtRLP44,RLP44	receptor like protein 44	1.96289
Brapa2SL023929t0001	0	99.92	Bra020993	AT4G18760	AtRLP51,RLP51	receptor like protein 51	1.57061
Brapa2SL010728t0001	0	99.86	Bra026570	AT2G02990	ATRNS1,RNS1	ribonuclease 1	1.48314
Brapa2SL028020t0001	8e-146	99.3	Bra018957	AT1G52240	ATROPGEF11,PIRF1,ROPGEF11	RHO guanyl-nucleotide exchange factor 11	2.22708
Brapa2SL016580t0001	0	98.1	Bra032088	AT2G24490	ATRPA2,ATRPA32A,ROR1,RPA2,RPA32A	replicon protein A2	1.85954
Brapa2SL002578t0001	0	99.47	Bra035945	AT5G61000	ATRPA70D,RPA70D	Replication factor-A protein 1-related	1.05716
Brapa2SL032488t0001	−	−	−	AT4G00100	ATRPS13A,PFL2,RPS13,RPS13A	ribosomal protein S13A	4.90435
Brapa2SL018288t0001	−	−	−	AT2G37270	ATRPS5B,RPS5B	ribosomal protein 5B	4.9199
Brapa2SL015534t0001	0	99.3	Bra033226	AT1G01900	ATSBT1.1,SBTI1.1	subtilase family protein	1.93834
Brapa2SL029087t0001	0	99.95	Bra033528	AT4G16120	ATSEB1,COBL7,SEB1	COBRA-like protein-7 precursor	1.32891
Brapa2SL004337t0002	0	100	Bra029438	AT4G12120	ATSEC1B,SEC1B	Sec1/munc18-like (SM) proteins superfamily	1.00639
Brapa2SL027140t0001	0	98.18	Bra011636	AT4G35770	ATSEN1,DIN1,SEN1	Rhodanese/Cell cycle control phosphatase superfamily protein	1.46147
Brapa2SL016779t0001	1e-178	97.79	Bra037094	AT1G55920	ATSERAT2;1,SAT1,SAT5,SERAT2;1	serine acetyltransferase 2;1	1.10692
Brapa2SL011964t0001	0	99.88	Bra023865	AT3G21700	ATSGP2,SGP2	Ras-related small GTP-binding family protein	1.0363
Brapa2SL032010t0003	−	−	−	AT5G23570	ATSGS3,SGS3	XS domain-containing protein / XS zinc finger domain-containing protein-related	5.06806
Brapa2SL008582t0002	0	98.63	Bra025426	AT1G17040	ATSHA,SHA,STATLA	SH2 domain protein A	1.91174
Brapa2SL028016t0001	0	100	Bra040058	AT3G08760	ATSIK	Protein kinase superfamily protein	1.53003
Brapa2SL026461t0001	0	98.74	Bra007333	AT3G57520	AtSIP2,SIP2	seed imbibition 2	1.33902
Brapa2SL010552t0001	0	99	Bra011857	AT4G39540	ATSK2,SK2	shikimate kinase 2	1.33722
Brapa2SL032129t0001	0	97.86	Bra033117	AT4G12110	ATSMO1,ATSMO1-1,SMO1-1	sterol-4alpha-methyl oxidase 1-1	3.19503
Brapa2SL011643t0001	0	100	Bra012978	AT5G61210	ATSNAP33,ATSNAP33B,SNAP33,SNP33	soluble N-ethylmaleimide-sensitive factor adaptor protein 33	1.13394
Brapa2SL003023t0001	0	91.01	Bra008132	AT1G74100	ATSOT16,ATST5A,CORI-7,SOT16	sulfotransferase 16	1.56866
Brapa2SL021142t0006	0	99.12	Bra008132	AT1G74100	ATSOT16,ATST5A,CORI-7,SOT16	sulfotransferase 16	1.41256
Brapa2SL017429t0001	0	100	Bra009300	AT5G07010	ATST2A,ST2A	sulfotransferase 2A	2.02006
Brapa2SL018095t0001	−	−	−	AT4G01970	AtSTS,STS	stachyose synthase	5.69711
Brapa2SL010963t0005	0	99.05	Bra003906	AT1G71880	ATSUC1,SUC1	sucrose-proton symporter 1	1.13564
Brapa2SL029443t0001	0	100	Bra016103	AT1G71880	ATSUC1,SUC1	sucrose-proton symporter 1	1.31125
Brapa2SL018657t0001	−	−	−	AT4G26840	ATSUMO1,SUM1,SUMO 1,SUMO1	small ubiquitin-like modifier 1	4.48859
Brapa2SL016303t0001	2e-162	100	Bra005558	AT2G32765	ATSUMO5,SUM5,SUMO5	small ubiquitinrelated modifier 5	3.268
Brapa2SL016219t0001	0	100	Bra033436	AT3G52400	ATSYP122,SYP122	syntaxin of plants 122	2.29016
Brapa2SL031442t0001	0	96.66	Bra012806	AT3G52400	ATSYP122,SYP122	syntaxin of plants 122	1.93408
Brapa2SL011749t0001	0	86.05	Bra001422	AT3G11820	AT-SYR1,ATSYP121,ATSYR1,PEN1,SYP121,SYR1	syntaxin of plants 121	1.30354
Brapa2SL018287t0001	−	−	−	AT1G05500	ATSYTE,NTMC2T2.1,NTMC2TYPE2.1,SYT5,SYTE	Calcium-dependent lipid-binding (CaLB domain) family protein	2.41893
Brapa2SL005269t0001	0	98.79	Bra007205	AT3G55980	ATSZF1,SZF1	salt-inducible zinc finger 1	2.40829
Brapa2SL009028t0001	0	97.19	Bra004982	AT2G40140	ATSZF2,CZF1,SZF2,ZFAR1	zinc finger (CCCH-type) family protein	2.07263
Brapa2SL017268t0001	4e-135	81.1	Bra004982	AT2G40140	ATSZF2,CZF1,SZF2,ZFAR1	zinc finger (CCCH-type) family protein	2.15866
Brapa2SL017850t0001	4e-46	82.05	Bra004982	AT2G40140	ATSZF2,CZF1,SZF2,ZFAR1	zinc finger (CCCH-type) family protein	1.90393
Brapa2SL018167t0001	1e-156	100	Bra000170	AT2G40140	ATSZF2,CZF1,SZF2,ZFAR1	zinc finger (CCCH-type) family protein	2.77386
Brapa2SL032124t0001	0	92.95	Bra008046	AT1G72750	ATTIM23-2,TIM23-2	translocase inner membrane subunit 23-2	1.64926
Brapa2SL031596t0001	6e-179	90.55	Bra029887	AT3G10985	ATWI-12,SAG20,WI12	senescence associated gene 20	1.16632
Brapa2SL002230t0001	0	100	Bra023998	AT4G31550	ATWRKY11,WRKY11	WRKY DNA-binding protein 11	2.26559
Brapa2SL016064t0004	0	100	Bra010220	AT4G31800	ATWRKY18,WRKY18	WRKY DNA-binding protein 18	1.72546
Brapa2SL022012t0003	0	99.52	Bra023983	AT4G31800	ATWRKY18,WRKY18	WRKY DNA-binding protein 18	1.35138
Brapa2SL025891t0002	0	98.33	Bra011299	AT4G31800	ATWRKY18,WRKY18	WRKY DNA-binding protein 18	1.84769
Brapa2SL031888t0001	0	85.18	Bra029432	AT4G12020	ATWRKY19,MAPKKK11,MEKK4,WRKY19	protein kinase family protein	2.02019
Brapa2SL014745t0002	0	98.55	Bra037368	AT4G01250	AtWRKY22,WRKY22	WRKY family transcription factor	1.78076
Brapa2SL018568t0001	−	−	−	AT4G01250	AtWRKY22,WRKY22	WRKY family transcription factor	2.90223
Brapa2SL018722t0001	0	89.12	Bra037368	AT4G01250	AtWRKY22,WRKY22	WRKY family transcription factor	1.82991
Brapa2SL014532t0001	0	97.18	Bra017117	AT2G38470	ATWRKY33,WRKY33	WRKY DNA-binding protein 33	1.82314
Brapa2SL028805t0001	0	96.92	Bra017117	AT2G38470	ATWRKY33,WRKY33	WRKY DNA-binding protein 33	1.93143
Brapa2SL018490t0001	0	90.34	Bra020196	AT5G22570	ATWRKY38,WRKY38	WRKY DNA-binding protein 38	2.86968
Brapa2SL032366t0001	4e-149	94.24	Bra020196	AT5G22570	ATWRKY38,WRKY38	WRKY DNA-binding protein 38	3.79875
Brapa2SL017925t0001	0	100	Bra035148	AT1G80840	ATWRKY40,WRKY40	WRKY DNA-binding protein 40	3.68934
Brapa2SL018681t0001	0	99.5	Bra003588	AT1G80840	ATWRKY40,WRKY40	WRKY DNA-binding protein 40	3.81062
Brapa2SL011941t0004	0	98.49	Bra033158	AT4G11070	AtWRKY41,WRKY41	WRKY family transcription factor	2.94857
Brapa2SL018065t0001	0	100	Bra005210	AT2G37260	ATWRKY44,DSL1,TTG2,WRKY44	WRKY family transcription factor family protein	3.53698
Brapa2SL032140t0001	0	99.53	Bra023112	AT2G37260	ATWRKY44,DSL1,TTG2,WRKY44	WRKY family transcription factor family protein	5.12672
Brapa2SL015910t0001	1e-133	100	Bra040557	AT3G01970	ATWRKY45,WRKY45	WRKY DNA-binding protein 45	1.78203
Brapa2SL004048t0001	0	100	Bra004540	AT2G46400	ATWRKY46,WRKY46	WRKY DNA-binding protein 46	1.85524
Brapa2SL015583t0001	0	99.88	Bra014426	AT2G46400	ATWRKY46,WRKY46	WRKY DNA-binding protein 46	3.86822
Brapa2SL016335t0001	0	99.58	Bra010032	AT5G49520	ATWRKY48,WRKY48	WRKY DNA-binding protein 48	2.8579
Brapa2SL014833t0001	0	100	Bra024328	AT5G64810	ATWRKY51,WRKY51	WRKY DNA-binding protein 51	1.44896
Brapa2SL016244t0003	0	98.34	Bra031900	AT5G64810	ATWRKY51,WRKY51	WRKY DNA-binding protein 51	2.12753
Brapa2SL017292t0003	0	100	Bra019265	AT4G23810	ATWRKY53,WRKY53	WRKY family transcription factor	2.65149
Brapa2SL012616t0001	0	91.89	Bra038313	AT1G69310	ATWRKY57,WRKY57	WRKY DNA-binding protein 57	1.49718
Brapa2SL017224t0001	0	100	Bra023211	AT5G01900	ATWRKY62,WRKY62	WRKY DNA-binding protein 62	1.85662
Brapa2SL026840t0001	0	99.54	Bra028918	AT5G01900	ATWRKY62,WRKY62	WRKY DNA-binding protein 62	1.54347
Brapa2SL001021t0002	0	100	Bra007243	AT3G56400	ATWRKY70,WRKY70	WRKY DNA-binding protein 70	1.46749
Brapa2SL032019t0001	−	−	−	AT2G33240	ATXID,XID	myosin XI D	5.69687
Brapa2SL018008t0001	6e-42	97.03	Bra020105	AT5G20490	ATXIK,XI-17,XIK	Myosin family protein with Dil domain	1.26688
Brapa2SL018580t0002	0	86.01	Bra008474	AT1G80420	ATXRCC1	BRCT domain-containing DNA repair protein	1.44857
Brapa2SL015205t0001	0	98.25	Bra007696	AT3G62720	ATXT1,XT1,XXT1	xylosyltransferase 1	2.10921
Brapa2SL031955t0001	0	100	Bra011180	AT4G30280	ATXTH18,XTH18	xyloglucan endotransglucosylase/hydrolase 18	3.51469
Brapa2SL007159t0001	0	100	Bra024087	AT5G48070	ATXTH20,XTH20	xyloglucan endotransglucosylase/hydrolase 20	1.47542
Brapa2SL029936t0001	0	100	Bra011181	AT5G48070	ATXTH20,XTH20	xyloglucan endotransglucosylase/hydrolase 20	3.2188
Brapa2SL017518t0001	0	100	Bra001900	AT3G23050	AXR2,IAA7	indole-3-acetic acid 7	1.1228
Brapa2SL010645t0001	0	99.71	Bra037845	AT5G67450	AZF1,ZF1	zinc-finger protein 1	1.18488
Brapa2SL020663t0001	0	99.86	Bra031834	AT5G67450	AZF1,ZF1	zinc-finger protein 1	1.89474
Brapa2SL022574t0001	0	99.86	Bra024448	AT5G67450	AZF1,ZF1	zinc-finger protein 1	1.31585
Brapa2SL014778t0001	0	98.11	Bra038219	AT3G19580	AZF2,ZF2	zinc-finger protein 2	2.49913
Brapa2SL017251t0001	0	99.87	Bra001752	AT3G19580	AZF2,ZF2	zinc-finger protein 2	2.96251
Brapa2SL031297t0001	0	97.64	Bra022436	AT3G19580	AZF2,ZF2	zinc-finger protein 2	2.98511
Brapa2SL001315t0002	0	99.85	Bra013523	AT4G21390	B120	S-locus lectin protein kinase family protein	1.10569
Brapa2SL017753t0001	0	99.19	Bra039316	AT2G45760	BAL,BAP2	BON association protein 2	3.62059
Brapa2SL018208t0001	9e-15	90.32	Bra020272	AT5G18670	BAM9,BMY3	beta-amylase 3	4.57243
Brapa2SL016519t0001	0	100	Bra007581	AT3G61190	BAP1	BON association protein 1	1.55601
Brapa2SL013418t0001	0	100	Bra001815	AT3G21150	BBX32	B-box 32	1.15554
Brapa2SL031488t0001	0	100	Bra031255	AT3G21150	BBX32	B-box 32	3.64823
Brapa2SL015739t0001	0	97.71	Bra036650	AT1G62710	BETA-VPE,BETAVPE	beta vacuolar processing enzyme	1.40942
Brapa2SL018294t0001	3e-132	100	Bra027501	AT5G43650	BHLH92	basic helix-loop-helix (bHLH) DNA-binding superfamily protein	2.68228
Brapa2SL018443t0001	0	100	Bra027501	AT5G43650	BHLH92	basic helix-loop-helix (bHLH) DNA-binding superfamily protein	2.68133
Brapa2SL032014t0001	0	100	Bra033690	AT5G43650	BHLH92	basic helix-loop-helix (bHLH) DNA-binding superfamily protein	4.69187
Brapa2SL009533t0001	0	99.85	Bra005027	AT2G39660	BIK1	botrytis-induced kinase1	1.39273
Brapa2SL023885t0001	0	100	Bra000141	AT2G39660	BIK1	botrytis-induced kinase1	1.38864
Brapa2SL000097t0001	0	100	Bra007099	AT3G54810	BME3,BME3-ZF,GATA8	Plant-specific GATA-type zinc finger transcription factor family protein	1.75556
Brapa2SL009442t0002	0	88.77	Bra007099	AT3G54810	BME3,BME3-ZF,GATA8	Plant-specific GATA-type zinc finger transcription factor family protein	1.38672
Brapa2SL029337t0001	0	97.48	Bra003194	AT3G54810	BME3,BME3-ZF,GATA8	Plant-specific GATA-type zinc finger transcription factor family protein	1.28236
Brapa2SL012037t0001	0	99.73	Bra038612	AT5G63160	BT1	BTB and TAZ domain protein 1	1.77202
Brapa2SL007300t0003	0	100	Bra017839	AT4G37610	BT5	BTB and TAZ domain protein 5	1.75185
Brapa2SL018527t0001	9e-46	80.99	Bra021861	AT2G33560	BUBR1	BUB1-related (BUB1: budding uninhibited by benzymidazol 1)	5.74078
Brapa2SL013574t0001	0	100	Bra009464	AT5G04340	C2H2,CZF2,ZAT6	zinc finger of Arabidopsis thaliana 6	1.79151
Brapa2SL003153t0003	0	99.59	Bra010819	AT1G29690	CAD1	MAC/Perforin domain-containing protein	1.29098
Brapa2SL021755t0002	0	88.39	Bra010819	AT1G29690	CAD1	MAC/Perforin domain-containing protein	1.05413
Brapa2SL016883t0010	0	99.11	Bra014671	AT3G43810	CAM7	calmodulin 7	1.51741
Brapa2SL017146t0001	0	99.38	Bra006235	AT5G14060	CARAB-AK-LYS	Aspartate kinase family protein	1.17569
Brapa2SL032247t0001	0	100	Bra028290	AT5G51990	CBF4,DREB1D	C-repeat-binding factor 4	5.94069
Brapa2SL009544t0005	0	97.07	Bra009925	AT5G26920	CBP60G	Cam-binding protein 60-like G	1.56033
Brapa2SL027488t0001	0	99.02	Bra020564	AT5G26920	CBP60G	Cam-binding protein 60-like G	1.00166
Brapa2SL009063t0007	0	100	Bra033968	AT1G67980	CCOAMT	caffeoyl-CoA 3-O-methyltransferase	1.4727
Brapa2SL031112t0001	0	98.66	Bra014835	AT3G54180	CDC2B,CDKB1;1	cyclin-dependent kinase B1;1	3.58877
Brapa2SL015474t0001	0	99.81	Bra015735	AT1G76540	CDKB2;1	cyclin-dependent kinase B2;1	2.51968
Brapa2SL028692t0001	7e-150	100	Bra015735	AT1G76540	CDKB2;1	cyclin-dependent kinase B2;1	2.129
Brapa2SL013426t0001	0	100	Bra032670	AT1G02205	CER1	Fatty acid hydroxylase superfamily	2.06466
Brapa2SL018258t0001	4e-141	100	Bra031990	AT3G03480	CHAT	acetyl CoA:(Z)-3-hexen-1-ol acetyltransferase	2.41893
Brapa2SL032117t0002	3e-123	72.11	Bra011665	AT5G17890	CHS3,DAR4	DA1-related protein 4	7.06847
Brapa2SL032145t0001	0	83.89	Bra020461	AT5G57180	CIA2	chloroplast import apparatus 2	1.4157
Brapa2SL017058t0001	3e-78	98.2	Bra006097	AT5G11440	CID5,IPD1	CTC-interacting domain 5	2.12233
Brapa2SL017223t0001	0	99.85	Bra022219	AT3G17510	CIPK1,SnRK3.16	CBL-interacting protein kinase 1	1.5578
Brapa2SL017212t0001	0	100	Bra009294	AT5G07070	CIPK2,SnRK3.2	CBL-interacting protein kinase 2	3.42084
Brapa2SL008085t0009	0	100	Bra032622	AT1G01140	CIPK9,PKS6,SnRK3.12	CBL-interacting protein kinase 9	1.51654
Brapa2SL032398t0001	2e-132	99.61	Bra027629	AT1G63245	CLE14	CLAVATA3/ESR-RELATED 14	2.2468
Brapa2SL018779t0001	1e-64	82.99	Bra016177	AT1G70895	CLE17	CLAVATA3/ESR-RELATED 17	2.86772
Brapa2SL023297t0001	0	100	Bra023786	AT3G22930	CML11	calmodulin-like 11	1.6321
Brapa2SL030031t0001	5e-130	100	Bra001892	AT3G22930	CML11	calmodulin-like 11	1.03337
Brapa2SL015374t0001	0	98.92	Bra004165	AT1G66400	CML23	calmodulin like 23	1.70276
Brapa2SL032173t0001	0	99.59	Bra025439	AT5G37770	CML24,TCH2	EF hand calcium-binding protein family	2.90684
Brapa2SL017677t0001	0	100	Bra027981	AT5G42380	CML37,CML39	calmodulin like 37	4.41103
Brapa2SL031490t0001	0	97.41	Bra003712	AT1G76650	CML38	calmodulin-like 38	3.53334
Brapa2SL032172t0001	0	100	Bra015727	AT1G76650	CML38	calmodulin-like 38	4.86693
Brapa2SL032011t0002	2e-93	89.34	Bra037905	AT4G10100	CNX7,SIR5	co-factor for nitrate, reductase and xanthine dehydrogenase 7	5.71002
Brapa2SL018341t0001	0	99.57	Bra026378	AT4G27110	COBL11	COBRA-like protein 11 precursor	4.5891
Brapa2SL031794t0001	0	100	Bra026378	AT4G27110	COBL11	COBRA-like protein 11 precursor	4.52317
Brapa2SL013101t0001	0	98.63	Bra025406	AT3G29810	COBL2	COBRA-like protein 2 precursor	1.27413
Brapa2SL014365t0001	0	99.6	Bra021208	AT3G16860	COBL8	COBRA-like protein 8 precursor	2.70338
Brapa2SL016332t0002	0	99.91	Bra017725	AT4G35600	CONNEXIN 32	Protein kinase superfamily protein	1.39914
Brapa2SL010634t0001	0	99.8	Bra002582	AT5G59030	COPT1	copper transporter 1	1.15957
Brapa2SL022146t0001	0	99.8	Bra020328	AT5G59030	COPT1	copper transporter 1	1.14695
Brapa2SL031897t0001	0	94.55	Bra020328	AT5G59030	COPT1	copper transporter 1	1.50061
Brapa2SL031748t0001	0	91.76	Bra034638	AT4G34580	COW1,SRH1	Sec14p-like phosphatidylinositol transfer family protein	3.00232
Brapa2SL017262t0001	0	100	Bra015733	AT1G76560	CP12-3	CP12 domain-containing protein 3	1.98449
Brapa2SL018295t0001	6e-105	91.61	Bra000625	AT5G50375	CPI1	cyclopropyl isomerase	1.51145
Brapa2SL000349t0005	0	100	Bra012058	AT5G66210	CPK28	calcium-dependent protein kinase 28	1.64814
Brapa2SL008698t0007	0	98.29	Bra037181	AT5G66210	CPK28	calcium-dependent protein kinase 28	1.50267
Brapa2SL016774t0001	1e-79	100	Bra012058	AT5G66210	CPK28	calcium-dependent protein kinase 28	2.0852
Brapa2SL030261t0001	1e-74	98.12	Bra037181	AT5G66210	CPK28	calcium-dependent protein kinase 28	1.96276
Brapa2SL018899t0001	−	−	−	AT3G20410	CPK9	calmodulin-domain protein kinase 9	3.79773
Brapa2SL010190t0001	0	100	Bra013730	AT4G23750	CRF2,TMO3	cytokinin response factor 2	1.08201
Brapa2SL012026t0001	0	99.03	Bra029079	AT5G53290	CRF3	cytokinin response factor 3	1.33436
Brapa2SL014028t0001	−	−	−	AT3G50530	CRK	CDPK-related kinase	1.73443
Brapa2SL018696t0003	6e-45	77.43	Bra036089	AT3G50530	CRK	CDPK-related kinase	4.87856
Brapa2SL025844t0002	0	100	Bra015961	AT4G23180	CRK10,RLK4	cysteine-rich RLK (RECEPTOR-like protein kinase) 10	1.4528
Brapa2SL017993t0002	0	94.55	Bra007921	AT1G70520	CRK2	cysteine-rich RLK (RECEPTOR-like protein kinase) 2	1.39435
Brapa2SL013232t0001	0	99.44	Bra000744	AT4G11470	CRK31	cysteine-rich RLK (RECEPTOR-like protein kinase) 31	1.5853
Brapa2SL014962t0001	0	100	Bra000745	AT4G11480	CRK32	cysteine-rich RLK (RECEPTOR-like protein kinase) 32	1.16901
Brapa2SL007481t0005	0	96.83	Bra008541	AT4G00970	CRK41	cysteine-rich RLK (RECEPTOR-like protein kinase) 41	1.51654
Brapa2SL007478t0001	−	−	−	AT4G23160	CRK8	cysteine-rich RLK (RECEPTOR-like protein kinase) 8	1.82263
Brapa2SL016314t0001	−	−	−	AT4G23160	CRK8	cysteine-rich RLK (RECEPTOR-like protein kinase) 8	1.92402
Brapa2SL028181t0001	−	−	−	AT4G23160	CRK8	cysteine-rich RLK (RECEPTOR-like protein kinase) 8	1.3003
Brapa2SL031746t0001	−	−	−	AT4G23160	CRK8	cysteine-rich RLK (RECEPTOR-like protein kinase) 8	3.92891
Brapa2SL031871t0001	3e-11	95.45	Bra035143	AT4G23160	CRK8	cysteine-rich RLK (RECEPTOR-like protein kinase) 8	4.82489
Brapa2SL032013t0001	−	−	−	AT4G23160	CRK8	cysteine-rich RLK (RECEPTOR-like protein kinase) 8	3.68196
Brapa2SL032049t0001	−	−	−	AT4G23160	CRK8	cysteine-rich RLK (RECEPTOR-like protein kinase) 8	5.88741
Brapa2SL031966t0002	−	−	−	AT5G17880	CSA1	disease resistance protein (TIR-NBS-LRR class)	8.04098
Brapa2SL018235t0001	−	−	−	AT4G36020	CSDP1	cold shock domain protein 1	5.00401
Brapa2SL017920t0001	1e-78	85.91	Bra029935	AT3G11520	CYC2,CYCB1;3	CYCLIN B1;3	2.5455
Brapa2SL032351t0001	−	−	−	AT1G20610	CYCB2;3	Cyclin B2;3	3.79802
Brapa2SL031409t0001	0	100	Bra015762	AT1G76310	CYCB2;4	CYCLIN B2;4	1.05626
Brapa2SL004817t0001	0	100	Bra004888	AT2G45080	cycp3;1	cyclin p3;1	2.36019
Brapa2SL031718t0001	0	100	Bra000369	AT2G45080	cycp3;1	cyclin p3;1	3.01433
Brapa2SL013329t0001	0	99.68	Bra019366	AT4G22690	CYP706A1	cytochrome P450, family 706, subfamily A, polypeptide 1	1.0304
Brapa2SL015339t0008	0	99.91	Bra027602	AT5G45340	CYP707A3	cytochrome P450, family 707, subfamily A, polypeptide 3	4.08082
Brapa2SL029869t0001	0	97.11	Bra021916	AT2G34500	CYP710A1	cytochrome P450, family 710, subfamily A, polypeptide 1	3.4345
Brapa2SL015194t0001	0	100	Bra009149	AT3G26180	CYP71B20	cytochrome P450, family 71, subfamily B, polypeptide 20	1.64774
Brapa2SL012682t0002	0	83.73	Bra027324	AT3G14610	CYP72A7	cytochrome P450, family 72, subfamily A, polypeptide 7	1.03084
Brapa2SL016339t0001	0	100	Bra009312	AT5G07990	CYP75B1,D501,TT7	Cytochrome P450 superfamily protein	4.90075
Brapa2SL029324t0001	0	99.93	Bra031773	AT1G11600	CYP77B1	cytochrome P450, family 77, subfamily B, polypeptide 1	1.31357
Brapa2SL002740t0001	0	99.94	Bra011821	AT4G39950	CYP79B2	cytochrome P450, family 79, subfamily B, polypeptide 2	1.31115
Brapa2SL017163t0001	0	100	Bra017871	AT4G39950	CYP79B2	cytochrome P450, family 79, subfamily B, polypeptide 2	1.51473
Brapa2SL017415t0001	0	100	Bra010644	AT4G39950	CYP79B2	cytochrome P450, family 79, subfamily B, polypeptide 2	1.40113
Brapa2SL032094t0001	0	100	Bra010644	AT4G39950	CYP79B2	cytochrome P450, family 79, subfamily B, polypeptide 2	1.23097
Brapa2SL014690t0001	0	100	Bra030246	AT2G22330	CYP79B3	cytochrome P450, family 79, subfamily B, polypeptide 3	1.00876
Brapa2SL008549t0001	0	99.68	Bra020459	AT5G57220	CYP81F2	cytochrome P450, family 81, subfamily F, polypeptide 2	1.37552
Brapa2SL012243t0001	0	90.02	Bra020459	AT5G57220	CYP81F2	cytochrome P450, family 81, subfamily F, polypeptide 2	1.46303
Brapa2SL014683t0001	0	99.57	Bra020459	AT5G57220	CYP81F2	cytochrome P450, family 81, subfamily F, polypeptide 2	1.28042
Brapa2SL014684t0001	9e-102	99.5	Bra020459	AT5G57220	CYP81F2	cytochrome P450, family 81, subfamily F, polypeptide 2	1.42604
Brapa2SL015670t0001	0	99.2	Bra010598	AT4G37410	CYP81F4	cytochrome P450, family 81, subfamily F, polypeptide 4	2.89992
Brapa2SL031870t0001	0	99.87	Bra018051	AT3G48520	CYP94B3	cytochrome P450, family 94, subfamily B, polypeptide 3	6.16845
Brapa2SL017635t0001	0	100	Bra012006	AT2G27690	CYP94C1	cytochrome P450, family 94, subfamily C, polypeptide 1	1.14634
Brapa2SL004558t0001	0	98.76	Bra012087	AT5G66620	DAR6	DA1-related protein 6	1.14612
Brapa2SL015330t0001	0	99.91	Bra013161	AT2G06050	DDE1,OPR3	oxophytodienoate-reductase 3	1.29382
Brapa2SL012083t0001	0	98.87	Bra026963	AT1G12610	DDF1	Integrase-type DNA-binding superfamily protein	4.7196
Brapa2SL018343t0001	0	100	Bra016763	AT1G12610	DDF1	Integrase-type DNA-binding superfamily protein	4.83734
Brapa2SL032183t0001	0	98.04	Bra019777	AT1G12610	DDF1	Integrase-type DNA-binding superfamily protein	5.06496
Brapa2SL018250t0002	0	100	Bra027612	AT1G63030	ddf2	Integrase-type DNA-binding superfamily protein	4.88103
Brapa2SL001962t0010	0	100	Bra027457	AT5G42800	DFR,M318,TT3	dihydroflavonol 4-reductase	5.41162
Brapa2SL026335t0001	0	100	Bra013815	AT4G24570	DIC2	dicarboxylate carrier 2	3.24448
Brapa2SL018372t0001	0	94.66	Bra028759	AT5G05410	DREB2,DREB2A	DRE-binding protein 2A	4.58197
Brapa2SL027312t0003	1e-149	99.66	Bra033746	AT5G44480	DUR	NAD(P)-binding Rossmann-fold superfamily protein	1.454
Brapa2SL016941t0001	−	−	−	AT3G46940	DUT1	DUTP-PYROPHOSPHATASE-LIKE 1	1.63001
Brapa2SL018917t0001	−	−	−	AT4G13395	DVL10,RTFL12	ROTUNDIFOLIA like 12	5.04654
Brapa2SL018142t0001	2e-71	87.34	Bra002560	AT5G59510	DVL18,RTFL5	ROTUNDIFOLIA like 5	3.55574
Brapa2SL018584t0001	2e-71	80.88	Bra022545	AT5G51330	DYAD,SWI1	SWITCH1	3.72037
Brapa2SL032282t0001	−	−	−	AT5G58190	ECT10	evolutionarily conserved C-terminal region 10	2.83237
Brapa2SL009535t0003	0	95.58	Bra034546	AT4G33050	EDA39	calmodulin-binding family protein	1.718
Brapa2SL017972t0001	0	91.91	Bra038346	AT1G68840	EDF2,RAP2.8,RAV2,TEM2	related to ABI3/VP1 2	1.35867
Brapa2SL027419t0001	0	97.63	Bra038346	AT1G68840	EDF2,RAP2.8,RAV2,TEM2	related to ABI3/VP1 2	1.60682
Brapa2SL031190t0001	0	100	Bra005351	AT3G63060	EDL3	EID1-like 3	3.21803
Brapa2SL016377t0001	0	100	Bra029124	AT3G13920	EIF4A1,RH4,TIF4A1	eukaryotic translation initiation factor 4A1	1.74127
Brapa2SL031903t0001	−	−	−	AT3G13920	EIF4A1,RH4,TIF4A1	eukaryotic translation initiation factor 4A1	5.6072
Brapa2SL018153t0002	3e-60	84.71	Bra005561	AT3G61780	emb1703	embryo defective 1703	2.34237
Brapa2SL031883t0001	−	−	−	AT2G18020	EMB2296	Ribosomal protein L2 family	6.24691
Brapa2SL030560t0001	0	100	Bra029534	AT1G32490	EMB2733,ESP3	RNA helicase family protein	1.93652
Brapa2SL018053t0002	0	89.07	Bra020172	AT4G33990	EMB2758	Tetratricopeptide repeat (TPR)-like superfamily protein	1.35205
Brapa2SL018393t0001	−	−	−	AT5G10360	EMB3010,RPS6B	Ribosomal protein S6e	5.02742
Brapa2SL031881t0002	0	88.19	Bra013981	AT5G17400	ER-ANT1	endoplasmic reticulum-adenine nucleotide transporter 1	1.74488
Brapa2SL025793t0001	0	100	Bra012230	AT1G20450	ERD10,LTI29,LTI45	Dehydrin family protein	2.37633
Brapa2SL015186t0002	0	98.81	Bra015779	AT1G76180	ERD14	Dehydrin family protein	1.20477
Brapa2SL018313t0001	0	93.1	Bra008242	AT1G76180	ERD14	Dehydrin family protein	2.00535
Brapa2SL022427t0001	0	100	Bra003732	AT1G76180	ERD14	Dehydrin family protein	1.10032
Brapa2SL000943t0005	0	98.7	Bra010775	AT1G30360	ERD4	Early-responsive to dehydration stress protein (ERD4)	2.48179
Brapa2SL008239t0001	0	100	Bra032382	AT1G30360	ERD4	Early-responsive to dehydration stress protein (ERD4)	1.85218
Brapa2SL010856t0001	0	100	Bra032382	AT1G30360	ERD4	Early-responsive to dehydration stress protein (ERD4)	2.14777
Brapa2SL001439t0011	0	98.87	Bra018591	AT1G08930	ERD6	Major facilitator superfamily protein	1.17689
Brapa2SL010176t0003	0	98.01	Bra030748	AT1G08930	ERD6	Major facilitator superfamily protein	1.15414
Brapa2SL009045t0010	0	98.44	Bra002096	AT2G17840	ERD7	Senescence/dehydration-associated protein-related	1.38213
Brapa2SL009288t0001	0	100	Bra029319	AT5G61600	ERF104	ethylene response factor 104	1.03587
Brapa2SL024843t0001	0	98.33	Bra012938	AT5G61600	ERF104	ethylene response factor 104	1.86493
Brapa2SL027761t0001	0	97.46	Bra016985	AT2G40550	ETG1	E2F target gene 1	1.14575
Brapa2SL009258t0001	0	100	Bra013164	AT2G06850	EXGT-A1,EXT,XTH4	xyloglucan endotransglucosylase/hydrolase 4	3.08336
Brapa2SL014278t0001	0	100	Bra024280	AT5G64260	EXL2	EXORDIUM like 2	2.16502
Brapa2SL017613t0002	0	99.78	Bra031927	AT5G64260	EXL2	EXORDIUM like 2	2.95662
Brapa2SL013971t0001	0	99.1	Bra028635	AT5G09440	EXL4	EXORDIUM like 4	1.30052
Brapa2SL030278t0001	0	100	Bra000660	AT4G08950	EXO	Phosphate-responsive 1 family protein	3.57885
Brapa2SL012372t0001	0	99.91	Bra036828	AT3G51240	F3\'H,F3H,TT6	flavanone 3-hydroxylase	2.64885
Brapa2SL026342t0003	0	96.09	Bra020195	AT5G22500	FAR1	fatty acid reductase 1	2.45211
Brapa2SL030826t0001	0	99.87	Bra002416	AT5G22500	FAR1	fatty acid reductase 1	2.45131
Brapa2SL028770t0001	0	100	Bra032610	AT1G02340	FBI1,HFR1,REP1,RSF1	basic helix-loop-helix (bHLH) DNA-binding superfamily protein	1.09291
Brapa2SL014134t0001	0	100	Bra009607	AT5G02200	FHL	far-red-elongated hypocotyl1-like	1.51604
Brapa2SL012174t0001	0	100	Bra033439	AT3G52370	FLA15	FASCICLIN-like arabinogalactan protein 15 precursor	1.10801
Brapa2SL016794t0001	0	100	Bra024011	AT4G31380	FLP1	FPF1-like protein 1	1.89402
Brapa2SL030195t0001	0	100	Bra011267	AT4G31380	FLP1	FPF1-like protein 1	1.83078
Brapa2SL007680t0002	0	98.52	Bra025723	AT1G19250	FMO1	flavin-dependent monooxygenase 1	1.73026
Brapa2SL031576t0001	2e-134	100	Bra016515	AT1G19250	FMO1	flavin-dependent monooxygenase 1	1.64606
Brapa2SL017417t0001	0	93.45	Bra006397	AT5G17330	GAD,GAD1	glutamate decarboxylase	2.0142
Brapa2SL006483t0005	0	98.14	Bra024075	AT4G30440	GAE1	UDP-D-glucuronate 4-epimerase 1	1.09086
Brapa2SL024336t0001	3e-162	98.75	Bra023513	AT5G15230	GASA4	GAST1 protein homolog 4	1.12555
Brapa2SL030427t0001	3e-136	94.04	Bra023513	AT5G15230	GASA4	GAST1 protein homolog 4	1.02243
Brapa2SL011611t0001	0	99.86	Bra003419	AT3G60530	GATA4	GATA transcription factor 4	1.02103
Brapa2SL017820t0001	0	100	Bra039058	AT3G28340	GATL10	galacturonosyltransferase-like 10	3.04106
Brapa2SL030763t0001	0	97.99	Bra025325	AT3G28340	GATL10	galacturonosyltransferase-like 10	4.09084
Brapa2SL002246t0001	0	100	Bra012890	AT3G50760	GATL2	galacturonosyltransferase-like 2	1.00998
Brapa2SL031841t0005	4e-110	90.7	Bra008558	AT4G02130	GATL6,LGT10	galacturonosyltransferase 6	2.44494
Brapa2SL017875t0001	0	98.96	Bra016237	AT1G70090	GATL9,LGT8	glucosyl transferase family 8	1.78345
Brapa2SL024047t0001	0	100	Bra004550	AT2G46270	GBF3	G-box binding factor 3	1.54412
Brapa2SL010704t0001	0	98.75	Bra024374	AT5G65280	GCL1	GCR2-like 1	1.23871
Brapa2SL018212t0001	−	−	−	AT5G07440	GDH2	glutamate dehydrogenase 2	5.72043
Brapa2SL030523t0001	0	99.91	Bra038569	AT1G61120	GES,TPS04,TPS4	terpene synthase 04	2.92821
Brapa2SL017962t0001	−	−	−	AT2G42590	GF14 MU,GRF9	general regulatory factor 9	6.82488
Brapa2SL018097t0001	0	100	Bra026365	AT2G14960	GH3.1	Auxin-responsive GH3 family protein	2.55695
Brapa2SL005055t0001	0	99.7	Bra020014	AT1G09560	GLP5	germin-like protein 5	1.46648
Brapa2SL009133t0001	0	100	Bra030785	AT1G09560	GLP5	germin-like protein 5	1.80656
Brapa2SL010953t0001	0	100	Bra031671	AT1G09560	GLP5	germin-like protein 5	1.59651
Brapa2SL025478t0001	0	100	Bra019092	AT4G26690	GPDL2,MRH5,SHV3	PLC-like phosphodiesterase family protein	1.38481
Brapa2SL018428t0001	0	100	Bra032911	AT1G28480	GRX480,roxy19	Thioredoxin superfamily protein	4.41893
Brapa2SL032400t0001	0	100	Bra030102	AT1G28480	GRX480,roxy19	Thioredoxin superfamily protein	4.18446
Brapa2SL018619t0001	0	83.14	Bra008074	AT1G73150	GTE3	global transcription factor group E3	3.24518
Brapa2SL001231t0001	0	100	Bra001123	AT3G04720	HEL,PR-4,PR4	pathogenesis-related 4	2.01726
Brapa2SL014577t0001	0	100	Bra001122	AT3G04720	HEL,PR-4,PR4	pathogenesis-related 4	1.35196
Brapa2SL012723t0003	0	100	Bra024038	AT4G30850	HHP2	heptahelical transmembrane protein2	2.18571
Brapa2SL011866t0001	6e-161	99.36	Bra038268	AT2G28740	HIS4	histone H4	1.21366
Brapa2SL023189t0001	0	99.71	Bra014551	AT3G58850	HLH2,PAR2	phy rapidly regulated 2	1.99722
Brapa2SL015555t0001	0	99.03	Bra024870	AT1G14900	HMGA	high mobility group A	1.46574
Brapa2SL031790t0001	0	94.54	Bra037266	AT2G17560	HMGB4,NFD04,NFD4	high mobility group B4	1.41777
Brapa2SL002012t0001	0	96.43	Bra026498	AT5G23420	HMGB6	high-mobility group box 6	1.60776
Brapa2SL029404t0001	0	99.56	Bra029371	AT5G23420	HMGB6	high-mobility group box 6	1.51537
Brapa2SL029080t0001	0	100	Bra003883	AT1G72360	HRE1	Integrase-type DNA-binding superfamily protein	1.37829
Brapa2SL030286t0003	0	99.52	Bra032409	AT1G30620	HSR8,MUR4,UXE1	NAD(P)-binding Rossmann-fold superfamily protein	1.01989
Brapa2SL010486t0001	0	100	Bra030460	AT1G51060	HTA10	histone H2A 10	1.12578
Brapa2SL013090t0001	0	99.27	Bra014808	AT3G54560	HTA11	histone H2A 11	1.36078
Brapa2SL023500t0001	0	100	Bra007080	AT3G54560	HTA11	histone H2A 11	1.64335
Brapa2SL010737t0001	0	100	Bra023937	AT3G20670	HTA13	histone H2A 13	1.76563
Brapa2SL014522t0001	0	98.01	Bra035755	AT3G20670	HTA13	histone H2A 13	2.05912
Brapa2SL010064t0001	0	100	Bra002523	AT5G59870	HTA6	histone H2A 6	1.94709
Brapa2SL011628t0001	0	100	Bra006688	AT5G59870	HTA6	histone H2A 6	1.60588
Brapa2SL014219t0003	9e-107	95.55	Bra020278	AT5G59870	HTA6	histone H2A 6	1.99804
Brapa2SL018371t0001	1e-165	90.48	Bra006688	AT5G59870	HTA6	histone H2A 6	2.25678
Brapa2SL011752t0003	0	98.48	Bra009949	AT5G27670	HTA7	histone H2A 7	1.00946
Brapa2SL029222t0001	0	97.19	Bra036619	AT5G27670	HTA7	histone H2A 7	1.2301
Brapa2SL018384t0001	−	−	−	AT1G52740	HTA9	histone H2A protein 9	7.09694
Brapa2SL029881t0001	0	99.76	Bra038267	AT5G59910	HTB4	Histone superfamily protein	1.23214
Brapa2SL018349t0002	0	91.55	Bra007936	AT1G70690	HWI1,PDLP5	Receptor-like protein kinase-related family protein	1.79765
Brapa2SL006617t0001	0	100	Bra039855	AT4G14550	IAA14,SLR	indole-3-acetic acid inducible 14	1.58573
Brapa2SL011956t0005	0	99.82	Bra001598	AT3G15540	IAA19,MSG2	indole-3-acetic acid inducible 19	3.09253
Brapa2SL026054t0001	0	100	Bra004740	AT2G43060	IBH1	ILI1 binding bHLH 1	1.23185
Brapa2SL031305t0001	0	96.79	Bra018812	AT1G49620	ICK5,ICN6,KRP7	Cyclin-dependent kinase inhibitor family protein	1.30081
Brapa2SL004304t0002	0	98.91	Bra010055	AT5G62070	IQD23	IQ-domain 23	1.38875
Brapa2SL017113t0001	0	100	Bra016042	AT1G72670	iqd8	IQ-domain 8	1.68163
Brapa2SL012070t0001	0	97.92	Bra022254	AT3G17860	JAI3,JAZ3,TIFY6B	jasmonate-zim-domain protein 3	1.15334
Brapa2SL010699t0003	0	99.93	Bra000129	AT2G39310	JAL22	jacalin-related lectin 22	2.15281
Brapa2SL012449t0001	0	100	Bra017083	AT2G39310	JAL22	jacalin-related lectin 22	2.15098
Brapa2SL016660t0001	0	96.03	Bra017017	AT2G39310	JAL22	jacalin-related lectin 22	2.41887
Brapa2SL016619t0001	0	100	Bra006190	AT5G13220	JAS1,JAZ10,TIFY9	jasmonate-zim-domain protein 10	2.87071
Brapa2SL028975t0001	0	100	Bra008846	AT5G13220	JAS1,JAZ10,TIFY9	jasmonate-zim-domain protein 10	2.68215
Brapa2SL016062t0002	0	99.69	Bra031065	AT1G19180	JAZ1,TIFY10A	jasmonate-zim-domain protein 1	3.94516
Brapa2SL016558t0001	0	100	Bra016520	AT1G19180	JAZ1,TIFY10A	jasmonate-zim-domain protein 1	2.92508
Brapa2SL017784t0001	0	100	Bra025713	AT1G19180	JAZ1,TIFY10A	jasmonate-zim-domain protein 1	2.91932
Brapa2SL029009t0001	0	88.57	Bra016520	AT1G19180	JAZ1,TIFY10A	jasmonate-zim-domain protein 1	1.34331
Brapa2SL014619t0003	0	99.88	Bra016604	AT1G17380	JAZ5,TIFY11A	jasmonate-zim-domain protein 5	2.57982
Brapa2SL021278t0002	0	100	Bra030986	AT1G17380	JAZ5,TIFY11A	jasmonate-zim-domain protein 5	1.72774
Brapa2SL015675t0003	0	99.76	Bra008033	AT1G72450	JAZ6,TIFY11B	jasmonate-zim-domain protein 6	1.60892
Brapa2SL018092t0002	0	89.81	Bra008033	AT1G72450	JAZ6,TIFY11B	jasmonate-zim-domain protein 6	2.66644
Brapa2SL018366t0001	2e-161	96.52	Bra022981	AT2G34600	JAZ7,TIFY5B	jasmonate-zim-domain protein 7	5.48072
Brapa2SL018711t0001	6e-145	99.64	Bra021923	AT2G34600	JAZ7,TIFY5B	jasmonate-zim-domain protein 7	4.14243
Brapa2SL018547t0001	0	99	Bra032362	AT1G30135	JAZ8,TIFY5A	jasmonate-zim-domain protein 8	6.94259
Brapa2SL032065t0001	0	98.98	Bra010794	AT1G30135	JAZ8,TIFY5A	jasmonate-zim-domain protein 8	3.6659
Brapa2SL001529t0006	0	91.64	Bra007937	AT1G70700	JAZ9,TIFY7	TIFY domain/Divergent CCT motif family protein	2.97189
Brapa2SL001803t0005	0	95.77	Bra003947	AT1G70700	JAZ9,TIFY7	TIFY domain/Divergent CCT motif family protein	1.74254
Brapa2SL004928t0002	0	99.29	Bra007937	AT1G70700	JAZ9,TIFY7	TIFY domain/Divergent CCT motif family protein	1.35673
Brapa2SL001053t0001	0	100	Bra022161	AT3G16470	JR1	Mannose-binding lectin superfamily protein	1.5605
Brapa2SL004227t0001	0	98.74	Bra035683	AT2G28630	KCS12	3-ketoacyl-CoA synthase 12	1.25112
Brapa2SL023994t0001	0	100	Bra011936	AT2G28630	KCS12	3-ketoacyl-CoA synthase 12	1.31131
Brapa2SL018890t0001	7e-144	100	Bra028786	AT5G04530	KCS19	3-ketoacyl-CoA synthase 19	3.62072
Brapa2SL018911t0001	0	100	Bra028786	AT5G04530	KCS19	3-ketoacyl-CoA synthase 19	4.5886
Brapa2SL026402t0001	0	99.81	Bra015296	AT1G04220	KCS2	3-ketoacyl-CoA synthase 2	1.33375
Brapa2SL001241t0006	0	99.11	Bra033694	AT5G43760	KCS20	3-ketoacyl-CoA synthase 20	1.49995
Brapa2SL032122t0001	3e-41	93.81	Bra025588	AT1G53000	KDSB	Nucleotide-diphospho-sugar transferases superfamily protein	3.95459
Brapa2SL009620t0001	0	99.89	Bra026898	AT1G13580	LAG13	LAG1 longevity assurance homolog 3	1.78474
Brapa2SL011924t0001	0	99.42	Bra035698	AT2G28500	LBD11	LOB domain-containing protein 11	1.7359
Brapa2SL032297t0001	5e-124	83.53	Bra021433	AT3G02550	LBD41	LOB domain-containing protein 41	2.90391
Brapa2SL020413t0001	1e-120	100	Bra026615	AT2G02130	LCR68,PDF2.3	low-molecular-weight cysteine-rich 68	1.27879
Brapa2SL026321t0001	3e-86	100	Bra024832	AT2G02130	LCR68,PDF2.3	low-molecular-weight cysteine-rich 68	1.51408
Brapa2SL031161t0001	8e-121	100	Bra017421	AT2G02130	LCR68,PDF2.3	low-molecular-weight cysteine-rich 68	1.27215
Brapa2SL017605t0001	1e-125	100	Bra015811	AT5G44420	LCR77,PDF1.2,PDF1.2A	plant defensin 1.2	2.48639
Brapa2SL028289t0001	2e-91	91.46	Bra008226	AT5G44420	LCR77,PDF1.2,PDF1.2A	plant defensin 1.2	1.18031
Brapa2SL032051t0002	0	100	Bra030494	AT1G01470	LEA14,LSR3	Late embryogenesis abundant protein	4.86491
Brapa2SL032406t0001	7e-156	100	Bra005353	AT2G35300	LEA18	Late embryogenesis abundant protein, group 1 protein	3.62222
Brapa2SL017482t0001	0	100	Bra023629	AT5G17690	LHP1,TFL2	like heterochromatin protein (LHP1)	1.94521
Brapa2SL018489t0001	0	86.67	Bra023629	AT5G17690	LHP1,TFL2	like heterochromatin protein (LHP1)	1.38808
Brapa2SL017248t0001	0	100	Bra002839	AT5G56170	LLG1	LORELEI-LIKE-GPI-ANCHORED PROTEIN 1	1.31603
Brapa2SL012371t0001	−	−	−	AT1G56070	LOS1	Ribosomal protein S5/Elongation factor G/III/V family protein	5.19539
Brapa2SL008414t0001	0	100	Bra016602	AT1G17420	LOX3	lipoxygenase 3	3.06554
Brapa2SL027527t0001	0	98.44	Bra030988	AT1G17420	LOX3	lipoxygenase 3	3.07471
Brapa2SL031839t0002	0	91.04	Bra008174	AT1G75020	LPAT4	lysophosphatidyl acyltransferase 4	1.48024
Brapa2SL002505t0001	0	99.65	Bra009997	AT5G28490	LSH1	Protein of unknown function (DUF640)	1.60348
Brapa2SL031154t0001	9e-136	100	Bra017974	AT3G49580	LSU1	response to low sulfur 1	1.44989
Brapa2SL015874t0001	1e-139	98.92	Bra020466	AT5G24660	LSU2	response to low sulfur 2	1.15576
Brapa2SL031498t0001	0	100	Bra006736	AT5G59320	LTP3	lipid transfer protein 3	1.80482
Brapa2SL015393t0001	2e-178	100	Bra001345	AT3G08770	LTP6	lipid transfer protein 6	1.07287
Brapa2SL032068t0001	0	86.48	Bra018204	AT3G46640	LUX,PCL1	Homeodomain-like superfamily protein	1.79691
Brapa2SL031913t0001	0	100	Bra018344	AT2G30040	MAPKKK14	mitogen-activated protein kinase kinase kinase 14	3.64194
Brapa2SL017615t0001	0	97.65	Bra011739	AT4G36950	MAPKKK21	mitogen-activated protein kinase kinase kinase 21	4.27611
Brapa2SL007541t0008	0	96.15	Bra036296	AT4G02060	MCM7,PRL	Minichromosome maintenance (MCM2/3/5) family protein	1.02362
Brapa2SL018060t0001	1e-45	87.2	Bra014362	AT1G55080	MED9		4.05083
Brapa2SL014717t0003	0	99.78	Bra036701	AT2G19800	MIOX2	myo-inositol oxygenase 2	2.03388
Brapa2SL031724t0001	2e-180	99.71	Bra039021	AT2G19800	MIOX2	myo-inositol oxygenase 2	2.9553
Brapa2SL016689t0001	0	100	Bra022345	AT3G18690	MKS1	MAP kinase substrate 1	1.13396
Brapa2SL008263t0002	0	93.35	Bra007947	AT1G70830	MLP28	MLP-like protein 28	1.04549
Brapa2SL016374t0001	0	87.82	Bra016182	AT1G70830	MLP28	MLP-like protein 28	5.29881
Brapa2SL017811t0001	0	98.98	Bra016182	AT1G70830	MLP28	MLP-like protein 28	4.1925
Brapa2SL030092t0001	8e-146	100	Bra016182	AT1G70830	MLP28	MLP-like protein 28	3.72899
Brapa2SL031934t0001	2e-176	100	Bra007947	AT1G70830	MLP28	MLP-like protein 28	1.12054
Brapa2SL013766t0001	0	100	Bra034100	AT2G01520	MLP328	MLP-like protein 328	1.8662
Brapa2SL032423t0001	1e-146	100	Bra024879	AT2G01520	MLP328	MLP-like protein 328	4.30635
Brapa2SL016228t0001	5e-142	100	Bra007946	AT1G70850	MLP34	MLP-like protein 34	4.13564
Brapa2SL015315t0001	2e-177	99.13	Bra012397	AT1G24020	MLP423	MLP-like protein 423	1.58946
Brapa2SL015177t0001	0	97.36	Bra016230	AT1G70170	MMP	matrix metalloproteinase	2.41685
Brapa2SL020997t0001	1e-67	93.57	Bra022504	AT5G49810	MMT	methionine S-methyltransferase	1.65772
Brapa2SL017500t0001	4e-171	88.12	Bra019554	AT2G43290	MSS3	Calcium-binding EF-hand family protein	2.09529
Brapa2SL026344t0001	0	97.84	Bra019554	AT2G43290	MSS3	Calcium-binding EF-hand family protein	1.74231
Brapa2SL026859t0002	3e-161	92.48	Bra022484	AT1G65290	mtACP2	mitochondrial acyl carrier protein 2	1.09498
Brapa2SL002562t0002	0	100	Bra039099	AT3G26980	MUB4	membrane-anchored ubiquitin-fold protein 4 precursor	3.54892
Brapa2SL000955t0001	0	99.88	Bra036048	AT3G50060	MYB77	myb domain protein 77	1.48449
Brapa2SL017710t0001	0	100	Bra029990	AT3G50060	MYB77	myb domain protein 77	3.89041
Brapa2SL018663t0001	0	100	Bra012910	AT3G50060	MYB77	myb domain protein 77	2.81545
Brapa2SL017887t0001	−	−	−	AT2G19480	NAP1;2,NFA02,NFA2	nucleosome assembly protein 1;2	4.18424
Brapa2SL031880t0001	5e-101	84.82	Bra040674	AT2G19480	NAP1;2,NFA02,NFA2	nucleosome assembly protein 1;2	4.06023
Brapa2SL006704t0001	2e-75	97.59	Bra031092	AT2G19620	NDL3	N-MYC downregulated-like 3	1.08169
Brapa2SL032264t0001	−	−	−	AT4G09320	NDPK1	Nucleoside diphosphate kinase family protein	6.54823
Brapa2SL004475t0001	0	100	Bra023940	AT3G20600	NDR1	Late embryogenesis abundant (LEA) hydroxyproline-rich glycoprotein family	2.48861
Brapa2SL017666t0002	0	100	Bra009184	AT5G06320	NHL3	NDR1/HIN1-like 3	2.09359
Brapa2SL031121t0001	0	99.86	Bra005891	AT5G06320	NHL3	NDR1/HIN1-like 3	3.01956
Brapa2SL013183t0001	9e-92	81.95	Bra032601	AT1G02450	NIMIN-1,NIMIN1	NIM1-interacting 1	1.42825
Brapa2SL005803t0003	0	100	Bra035156	AT1G80760	NIP6,NIP6;1,NLM7	NOD26-like intrinsic protein 6;1	1.02053
Brapa2SL017904t0004	−	−	−	AT1G74560	NRP1	NAP1-related protein 1	6.74036
Brapa2SL018632t0001	0	94.92	Bra020336	AT5G59180	NRPB7	DNA-directed RNA polymerase II	2.56189
Brapa2SL015598t0001	0	100	Bra013547	AT4G21680	NRT1.8	NITRATE TRANSPORTER 1.8	1.76973
Brapa2SL027561t0001	0	99.89	Bra038763	AT4G21680	NRT1.8	NITRATE TRANSPORTER 1.8	1.7944
Brapa2SL001484t0002	0	99.78	Bra010879	AT1G28380	NSL1	MAC/Perforin domain-containing protein	1.05881
Brapa2SL020217t0002	0	100	Bra021569	AT3G14590	NTMC2T6.2,NTMC2TYPE6.2	Calcium-dependent lipid-binding (CaLB domain) family protein	1.48299
Brapa2SL025232t0001	0	97.06	Bra027326	AT3G14590	NTMC2T6.2,NTMC2TYPE6.2	Calcium-dependent lipid-binding (CaLB domain) family protein	1.49059
Brapa2SL018564t0001	−	−	−	AT5G39740	OLI7,RPL5B	ribosomal protein L5 B	5.85188
Brapa2SL017975t0001	0	94.68	Bra015882	AT1G74930	ORA47	Integrase-type DNA-binding superfamily protein	4.95501
Brapa2SL031634t0001	0	100	Bra003780	AT1G74930	ORA47	Integrase-type DNA-binding superfamily protein	3.29348
Brapa2SL024911t0001	0	100	Bra004082	AT1G57820	ORTH2,VIM1	Zinc finger (C3HC4-type RING finger) family protein	1.07644
Brapa2SL018707t0001	1e-137	90.15	Bra007362	AT3G57860	OSD1,UVI4-LIKE	UV-B-insensitive 4-like	2.38674
Brapa2SL032126t0001	−	−	−	AT2G23350	PAB4,PABP4	poly(A) binding protein 4	7.22633
Brapa2SL018421t0001	−	−	−	AT1G49760	PAB8,PABP8	poly(A) binding protein 8	4.38308
Brapa2SL032213t0001	−	−	−	AT5G66140	PAD2	proteasome alpha subunit D2	4.0044
Brapa2SL023743t0001	0	100	Bra029831	AT3G10340	PAL4	phenylalanine ammonia-lyase 4	1.59804
Brapa2SL013361t0001	0	99.82	Bra031668	AT1G09530	PAP3,PIF3,POC1	phytochrome interacting factor 3	1.05887
Brapa2SL015997t0003	0	99.88	Bra031382	AT1G22280	PAPP2C	phytochrome-associated protein phosphatase type 2C	1.37256
Brapa2SL014567t0001	0	100	Bra022723	AT5G54490	PBP1	pinoid-binding protein 1	1.96045
Brapa2SL005514t0003	0	98.36	Bra026795	AT1G14870	PCR2	PLANT CADMIUM RESISTANCE 2	2.19598
Brapa2SL019890t0001	0	95.49	Bra016855	AT2G42840	PDF1	protodermal factor 1	1.09933
Brapa2SL031549t0001	0	98.85	Bra004715	AT2G42840	PDF1	protodermal factor 1	1.20451
Brapa2SL002737t0001	0	100	Bra016224	AT1G70370	PG2	polygalacturonase 2	1.32743
Brapa2SL030154t0001	0	100	Bra026893	AT1G13700	PGL1	6-phosphogluconolactonase 1	1.90429
Brapa2SL016790t0001	0	100	Bra029949	AT3G49360	PGL2	6-phosphogluconolactonase 2	2.98386
Brapa2SL032085t0001	0	93.44	Bra029949	AT3G49360	PGL2	6-phosphogluconolactonase 2	4.26443
Brapa2SL023398t0001	0	100	Bra009763	AT5G24420	PGL5	6-phosphogluconolactonase 5	1.00576
Brapa2SL018481t0001	−	−	−	AT2G39290	PGP1,PGPS1,PGS1	phosphatidylglycerolphosphate synthase 1	4.07446
Brapa2SL018621t0001	−	−	−	AT1G33140	PGY2	Ribosomal protein L6 family	5.57294
Brapa2SL022582t0001	0	98.71	Bra008260	AT1G76430	PHT1;9	phosphate transporter 1;9	1.29991
Brapa2SL032016t0001	0	91.92	Bra008260	AT1G76430	PHT1;9	phosphate transporter 1;9	1.9942
Brapa2SL025054t0001	0	100	Bra019570	AT3G48850	PHT3;2	phosphate transporter 3;2	1.45448
Brapa2SL005473t0001	0	99.63	Bra032935	AT3G26500	PIRL2	plant intracellular ras group-related LRR 2	1.40441
Brapa2SL031377t0001	0	99.07	Bra036295	AT4G02075	PIT1	RING/FYVE/PHD zinc finger superfamily protein	1.91505
Brapa2SL014314t0002	1e-121	91.05	Bra036711	AT2G19690	PLA2-BETA	phospholipase A2-beta	1.69452
Brapa2SL012904t0001	0	100	Bra012690	AT4G16820	PLA-I{beta]2	alpha/beta-Hydrolases superfamily protein	2.41912
Brapa2SL016231t0001	0	96.81	Bra025324	AT3G28210	PMZ,SAP12	zinc finger (AN1-like) family protein	2.14128
Brapa2SL011876t0004	0	98.96	Bra009953	AT5G27520	PNC2	peroxisomal adenine nucleotide carrier 2	1.42372
Brapa2SL030372t0001	0	100	Bra028091	AT2G18660	PNP-A	plant natriuretic peptide A	1.18689
Brapa2SL032131t0001	3e-116	90.51	Bra020174	AT5G22130	PNT1	mannosyltransferase family protein	1.83949
Brapa2SL005019t0001	0	99.86	Bra028512	AT5G41880	POLA3,POLA4	DNA primases;DNA primases	1.23429
Brapa2SL024328t0001	0	97.49	Bra025458	AT5G41880	POLA3,POLA4	DNA primases;DNA primases	1.62468
Brapa2SL018763t0001	−	−	−	AT5G59160	PPO,TOPP2	type one serine/threonine protein phosphatase 2	1.29685
Brapa2SL028677t0001	0	97.67	Bra000056	AT2G38360	PRA1.B4	prenylated RAB acceptor 1.B4	1.99437
Brapa2SL015679t0001	0	100	Bra021502	AT3G13720	PRA1.F3,PRA8	PRA1 (Prenylated rab acceptor) family protein	2.5424
Brapa2SL017724t0001	0	100	Bra021503	AT3G13720	PRA1.F3,PRA8	PRA1 (Prenylated rab acceptor) family protein	3.04281
Brapa2SL030052t0001	0	98.91	Bra021504	AT3G13710	PRA1.F4	prenylated RAB acceptor 1.F4	1.69459
Brapa2SL018274t0001	−	−	−	AT2G19770	PRF5	profilin 5	4.87856
Brapa2SL015325t0001	0	100	Bra012803	AT3G52450	PUB22	plant U-box 22	3.05182
Brapa2SL022890t0001	0	100	Bra006925	AT3G52450	PUB22	plant U-box 22	2.16903
Brapa2SL031180t0001	0	100	Bra033430	AT3G52450	PUB22	plant U-box 22	1.71496
Brapa2SL002369t0001	0	100	Bra023044	AT2G35930	PUB23	plant U-box 23	3.541
Brapa2SL018395t0001	0	99.6	Bra017278	AT2G35930	PUB23	plant U-box 23	3.97919
Brapa2SL029551t0001	4e-77	94.59	Bra017278	AT2G35930	PUB23	plant U-box 23	3.47576
Brapa2SL032473t0001	5e-115	100	Bra005309	AT2G35930	PUB23	plant U-box 23	2.6445
Brapa2SL030384t0001	0	100	Bra038205	AT3G19380	PUB25	plant U-box 25	1.87008
Brapa2SL020946t0001	0	97.76	Bra018108	AT3G47820	PUB39	PLANT U-BOX 39	1.12668
Brapa2SL030067t0001	0	100	Bra001341	AT3G08860	PYD4	PYRIMIDINE 4	1.29788
Brapa2SL032057t0001	0	94.46	Bra033788	AT3G47640	PYE	basic helix-loop-helix (bHLH) DNA-binding superfamily protein	1.58523
Brapa2SL032177t0001	−	−	−	AT1G48630	RACK1B_AT	receptor for activated C kinase 1B	5.86515
Brapa2SL026125t0001	0	100	Bra025405	AT3G29780	RALFL27	ralf-like 27	1.021
Brapa2SL013127t0001	2e-177	100	Bra012764	AT4G15800	RALFL33	ralf-like 33	1.40046
Brapa2SL031949t0001	0	86.22	Bra002227	AT5G19320	RANGAP2	RAN GTPase activating protein 2	1.81756
Brapa2SL026333t0001	2e-82	100	Bra041021	AT3G05880	RCI2A	Low temperature and salt responsive protein family	1.83084
Brapa2SL017091t0001	7e-84	100	Bra040247	AT3G05890	RCI2B	Low temperature and salt responsive protein family	2.00519
Brapa2SL017148t0003	2e-67	95.09	Bra041021	AT3G05890	RCI2B	Low temperature and salt responsive protein family	1.86184
Brapa2SL029647t0002	1e-45	97.22	Bra035339	AT1G47128	RD21,RD21A	Granulin repeat cysteine protease family protein	1.12675
Brapa2SL018460t0001	2e-77	97.62	Bra029957	AT3G49500	RDR6,SDE1,SGS2	RNA-dependent RNA polymerase 6	1.12545
Brapa2SL029667t0001	1e-125	100	Bra024326	AT5G64770	RGF9	−	1.70481
Brapa2SL014064t0001	0	100	Bra017465	AT2G01150	RHA2B	RING-H2 finger protein 2B	1.03716
Brapa2SL014548t0001	0	98.03	Bra014339	AT2G01150	RHA2B	RING-H2 finger protein 2B	1.27623
Brapa2SL018497t0001	5e-69	86	Bra014339	AT2G01150	RHA2B	RING-H2 finger protein 2B	2.62544
Brapa2SL028960t0001	0	98.25	Bra024902	AT2G01150	RHA2B	RING-H2 finger protein 2B	1.64439
Brapa2SL032323t0001	3e-100	95.22	Bra020167	AT5G22000	RHF2A	RING-H2 group F2A	1.30143
Brapa2SL032459t0001	−	−	−	AT5G22000	RHF2A	RING-H2 group F2A	3.45073
Brapa2SL017648t0001	0	98.96	Bra002528	AT5G59820	RHL41,ZAT12	C2H2-type zinc finger family protein	3.43316
Brapa2SL017890t0005	1e-160	88.04	Bra006692	AT5G59820	RHL41,ZAT12	C2H2-type zinc finger family protein	4.46194
Brapa2SL018322t0001	0	99.79	Bra006692	AT5G59820	RHL41,ZAT12	C2H2-type zinc finger family protein	4.4509
Brapa2SL031773t0001	0	91.7	Bra020260	AT5G60210	RIP5	ROP interactive partner 5	1.30146
Brapa2SL031879t0001	0	89.64	Bra038316	AT1G69270	RPK1	receptor-like protein kinase 1	1.11537
Brapa2SL017969t0001	−	−	−	AT1G26910	RPL10B	Ribosomal protein L16p/L10e family protein	6.58889
Brapa2SL018309t0001	3e-17	98	Bra003984	AT1G26910	RPL10B	Ribosomal protein L16p/L10e family protein	1.1076
Brapa2SL018587t0001	−	−	−	AT3G05590	RPL18	ribosomal protein L18	5.26682
Brapa2SL017894t0002	−	−	−	AT3G55280	RPL23AB	ribosomal protein L23AB	5.99204
Brapa2SL032463t0001	2e-162	95.04	Bra007871	AT1G69620	RPL34	ribosomal protein L34	1.19663
Brapa2SL023260t0002	0	99.32	Bra037609	AT3G44890	RPL9	ribosomal protein L9	1.25259
Brapa2SL017642t0001	−	−	−	AT5G23740	RPS11-BETA	ribosomal protein S11-beta	4.4895
Brapa2SL018003t0001	−	−	−	AT4G09800	RPS18C	S18 ribosomal protein	4.88554
Brapa2SL032155t0001	−	−	−	AT4G31700	RPS6,RPS6A	ribosomal protein S6	6.15225
Brapa2SL017984t0001	0	99.88	Bra017656	AT4G34410	RRTF1	redox responsive transcription factor 1	6.90304
Brapa2SL018330t0001	0	99.8	Bra034624	AT4G34410	RRTF1	redox responsive transcription factor 1	6.15779
Brapa2SL031858t0001	0	99.75	Bra011529	AT4G34410	RRTF1	redox responsive transcription factor 1	6.71905
Brapa2SL016514t0001	0	99.28	Bra007961	AT1G71100	RSW10	Ribose 5-phosphate isomerase, type A protein	3.20734
Brapa2SL018012t0001	2e-84	98.85	Bra007961	AT1G71100	RSW10	Ribose 5-phosphate isomerase, type A protein	3.43945
Brapa2SL018027t0001	0	92.56	Bra007961	AT1G71100	RSW10	Ribose 5-phosphate isomerase, type A protein	5.13116
Brapa2SL018782t0002	0	86.39	Bra008448	AT1G80650	RTL1	RNAse THREE-like protein 1	1.93764
Brapa2SL016264t0001	2e-137	99.26	Bra036157	AT5G48870	SAD1	Small nuclear ribonucleoprotein family protein	1.09997
Brapa2SL001543t0001	0	99.75	Bra021063	AT4G17230	SCL13	SCARECROW-like 13	2.0575
Brapa2SL031301t0001	0	99.75	Bra026237	AT4G17230	SCL13	SCARECROW-like 13	1.47054
Brapa2SL009757t0002	0	89.65	Bra012153	AT2G23000	scpl10	serine carboxypeptidase-like 10	4.30802
Brapa2SL013565t0001	0	100	Bra012153	AT2G23000	scpl10	serine carboxypeptidase-like 10	3.36681
Brapa2SL017905t0006	0	88.53	Bra012153	AT2G23000	scpl10	serine carboxypeptidase-like 10	6.47643
Brapa2SL027461t0001	0	98.52	Bra025601	AT2G22980	SCPL13	serine carboxypeptidase-like 13	2.40409
Brapa2SL018786t0002	2e-166	90.02	Bra029995	AT3G50100	SDN1	small RNA degrading nuclease 1	3.55678
Brapa2SL018186t0001	−	−	−	AT1G76850	SEC5A	exocyst complex component sec5	4.48931
Brapa2SL005193t0002	0	99.78	Bra014674	AT3G56710	SIB1	sigma factor binding protein 1	1.27386
Brapa2SL017219t0001	0	98.88	Bra007265	AT3G56710	SIB1	sigma factor binding protein 1	1.01294
Brapa2SL002604t0001	0	96.21	Bra012117	AT5G66920	sks17	SKU5 similar 17	1.65129
Brapa2SL010927t0001	0	100	Bra036800	AT5G66920	sks17	SKU5 similar 17	1.4636
Brapa2SL016545t0001	0	100	Bra037137	AT5G66920	sks17	SKU5 similar 17	1.77413
Brapa2SL031205t0001	2e-125	100	Bra036800	AT5G66920	sks17	SKU5 similar 17	1.31868
Brapa2SL017532t0001	0	98.59	Bra013582	AT4G22010	sks4	SKU5 similar 4	1.72073
Brapa2SL030441t0001	−	−	−	AT1G62262	SLAH4	SLAC1 homologue 4	1.05821
Brapa2SL013646t0002	0	100	Bra034038	AT1G66980	SNC4	suppressor of npr1-1 constitutive 4	1.85031
Brapa2SL018277t0001	4e-33	85.61	Bra034041	AT1G66980	SNC4	suppressor of npr1-1 constitutive 4	2.13642
Brapa2SL018885t0001	1e-164	96.82	Bra034038	AT1G66980	SNC4	suppressor of npr1-1 constitutive 4	2.03002
Brapa2SL032164t0001	6e-61	79.31	Bra009888	AT1G66980	SNC4	suppressor of npr1-1 constitutive 4	2.21096
Brapa2SL032119t0001	2e-41	88.97	Bra031475	AT1G60940	SNRK2-10,SNRK2.10,SRK2B	SNF1-related protein kinase 2.10	2.46563
Brapa2SL031132t0001	−	−	−	AT1G71696	SOL1	carboxypeptidase D, putative	1.5995
Brapa2SL008707t0001	0	97.16	Bra021551	AT3G14350	SRF7	STRUBBELIG-receptor family 7	1.2057
Brapa2SL017395t0003	0	99.89	Bra010096	AT5G62520	SRO5	similar to RCD one 5	4.8157
Brapa2SL017713t0003	0	98.25	Bra029254	AT5G62520	SRO5	similar to RCD one 5	5.1257
Brapa2SL018473t0001	1e-43	97.12	Bra029955	AT3G49430	SRp34a	SER/ARG-rich protein 34A	1.46599
Brapa2SL018081t0001	0	91.77	Bra020311	AT5G59560	SRR1	sensitivity to red light reduced protein (SRR1)	1.41663
Brapa2SL017371t0001	0	99.8	Bra008127	AT1G74020	SS2	strictosidine synthase 2	3.16912
Brapa2SL018227t0001	0	94.53	Bra008127	AT1G74020	SS2	strictosidine synthase 2	3.98057
Brapa2SL028377t0001	0	99.57	Bra010922	AT1G27730	STZ,ZAT10	salt tolerance zinc finger	2.96413
Brapa2SL031809t0001	0	100	Bra032845	AT1G27730	STZ,ZAT10	salt tolerance zinc finger	2.80622
Brapa2SL013511t0001	0	100	Bra033977	AT1G67810	SUFE2	sulfur E2	2.37573
Brapa2SL016363t0001	0	100	Bra033977	AT1G67810	SUFE2	sulfur E2	1.78205
Brapa2SL031869t0001	0	94.48	Bra033977	AT1G67810	SUFE2	sulfur E2	1.44737
Brapa2SL032226t0001	0	93.15	Bra033977	AT1G67810	SUFE2	sulfur E2	2.69596
Brapa2SL032035t0001	0	86.46	Bra002320	AT5G20680	TBL16	TRICHOME BIREFRINGENCE-LIKE 16	1.25691
Brapa2SL032053t0001	0	92.71	Bra022556	AT5G51640	TBL17,YLS7	Plant protein of unknown function (DUF828)	1.27946
Brapa2SL018377t0001	0	92.55	Bra002719	AT5G57560	TCH4,XTH22	Xyloglucan endotransglucosylase/hydrolase family protein	4.64022
Brapa2SL032458t0001	3e-97	100	Bra020433	AT5G57560	TCH4,XTH22	Xyloglucan endotransglucosylase/hydrolase family protein	4.21168
Brapa2SL009870t0002	0	99.8	Bra039008	AT2G19580	TET2	tetraspanin2	1.4793
Brapa2SL010805t0001	0	99.94	Bra029027	AT5G54380	THE1	protein kinase family protein	1.26816
Brapa2SL017736t0001	0	98.76	Bra008952	AT5G11590	TINY2	Integrase-type DNA-binding superfamily protein	2.52807
Brapa2SL012532t0001	0	100	Bra000568	AT2G24210	TPS10	terpene synthase 10	2.21239
Brapa2SL025909t0001	0	97.44	Bra015263	AT1G03780	TPX2	targeting protein for XKLP2	1.57093
Brapa2SL015415t0001	5e-79	89.91	Bra022637	AT5G53200	TRY	Homeodomain-like superfamily protein	2.34474
Brapa2SL003231t0001	0	99.91	Bra018970	AT1G52410	TSA1	TSK-associating protein 1	1.09258
Brapa2SL018052t0014	5e-141	75.48	Bra014232	AT1G50010	TUA2	tubulin alpha-2 chain	6.20548
Brapa2SL031998t0001	3e-164	75.06	Bra033737	AT5G62700	TUB3	tubulin beta chain 3	3.14476
Brapa2SL017949t0003	6e-102	83.53	Bra021213	AT3G17000	UBC32	ubiquitin-conjugating enzyme 32	4.75375
Brapa2SL018581t0001	−	−	−	AT4G10570	UBP9	ubiquitin-specific protease 9	3.13161
Brapa2SL031673t0003	0	99.81	Bra003021	AT5G54060	UF3GT	UDP-glucose:flavonoid 3-o-glucosyltransferase	8.2523
Brapa2SL009884t0003	0	100	Bra034610	AT4G34138	UGT73B1	UDP-glucosyl transferase 73B1	1.13825
Brapa2SL013098t0001	0	99.85	Bra030620	AT1G05680	UGT74E2	Uridine diphosphate glycosyltransferase 74E2	1.0605
Brapa2SL004209t0001	0	98.71	Bra012784	AT4G15480	UGT84A1	UDP-Glycosyltransferase superfamily protein	1.10042
Brapa2SL013309t0001	0	100	Bra031290	AT3G21560	UGT84A2	UDP-Glycosyltransferase superfamily protein	1.6389
Brapa2SL016723t0001	0	99.92	Bra010837	AT1G29300	UNE1	Plant protein of unknown function (DUF641)	1.24455
Brapa2SL017358t0001	3e-180	100	Bra008347	AT1G78130	UNE2	Major facilitator superfamily protein	1.87913
Brapa2SL031822t0001	0	86.36	Bra038022	AT1G55860	UPL1	ubiquitin-protein ligase 1	1.54718
Brapa2SL014505t0004	0	97.82	Bra033992	AT1G67550	URE	urease	1.2805
Brapa2SL017857t0002	2e-150	100	Bra033992	AT1G67550	URE	urease	1.36683
Brapa2SL017912t0001	0	87.32	Bra006722	AT3G46440	UXS5	UDP-XYL synthase 5	1.97482
Brapa2SL032071t0001	−	−	−	AT2G21410	VHA-A2	vacuolar proton ATPase A2	4.25808
Brapa2SL013579t0001	0	98.18	Bra027752	AT1G64200	VHA-E3	vacuolar H+-ATPase subunit E isoform 3	1.16413
Brapa2SL002995t0001	0	99.79	Bra032174	AT2G23320	WRKY15	WRKY DNA-binding protein 15	1.11651
Brapa2SL018144t0001	2e-100	87.43	Bra019392	AT5G57740	XBAT32	XB3 ortholog 2 in Arabidopsis thaliana	4.64264
Brapa2SL031719t0001	9e-50	85.64	Bra002699	AT5G57740	XBAT32	XB3 ortholog 2 in Arabidopsis thaliana	5.56382
Brapa2SL011555t0001	0	99.91	Bra028419	AT3G23280	XBAT35	XB3 ortholog 5 in Arabidopsis thaliana	2.13404
Brapa2SL031617t0002	0	100	Bra014247	AT3G23280	XBAT35	XB3 ortholog 5 in Arabidopsis thaliana	1.9735
Brapa2SL018259t0001	−	−	−	AT1G09850	XBCP3	xylem bark cysteine peptidase 3	5.11931
Brapa2SL001034t0014	0	100	Bra034623	AT4G34390	XLG2	extra-large GTP-binding protein 2	1.60113
Brapa2SL029469t0001	0	98.03	Bra008806	AT4G25810	XTH23,XTR6	xyloglucan endotransglycosylase 6	3.8663
Brapa2SL008072t0003	0	100	Bra023083	AT2G36870	XTH32	xyloglucan endotransglucosylase/hydrolase 32	1.33133
Brapa2SL011130t0001	0	100	Bra017220	AT2G36870	XTH32	xyloglucan endotransglucosylase/hydrolase 32	1.19684
Brapa2SL030894t0001	0	100	Bra019846	AT1G11545	XTH8	xyloglucan endotransglucosylase/hydrolase 8	1.69331
Brapa2SL000092t0001	0	97.67	Bra015915	AT1G74380	XXT5	xyloglucan xylosyltransferase 5	1.25771
Brapa2SL018858t0001	0	100	Bra027849	AT1G59590	ZCF37	ZCF37	1.83384
Brapa2SL023771t0001	0	100	Bra027871	AT1G58340	ZF14	MATE efflux family protein	1.64751
Brapa2SL018754t0001	0	93.54	Bra039750	AT1G66140	ZFP4	zinc finger protein 4	1.32703
Brapa2SL001564t0007	0	91.79	Bra023432	AT5G13740	ZIF1	zinc induced facilitator 1	1.13369
Brapa2SL016265t0001	1e-145	100	Bra004913	AT3G60890	ZPR2	protein binding	1.16806
Brapa2SL011453t0001	0	100	Bra015981	AT1G58270	ZW9	TRAF-like family protein	1.27403
Brapa2SL000035t0002	0	93.87	Bra020051	AT5G19590	−	Protein of unknown function, DUF538	1.08846
Brapa2SL000054t0002	0	100	Bra027719	AT5G42000	−	ORMDL family protein	2.11243
Brapa2SL000070t0001	0	100	Bra032882	AT1G28190	−	−	1.42315
Brapa2SL000110t0001	0	99.67	Bra037471	AT5G48655	−	RING/U-box superfamily protein	1.06312
Brapa2SL000139t0001	−	−	−	−	−	−	1.41217
Brapa2SL000156t0003	−	−	−	AT3G22240	−	−	1.04877
Brapa2SL000238t0001	0	99.22	Bra009841	AT5G25460	−	Protein of unknown function, DUF642	2.25702
Brapa2SL000290t0003	0	98.19	Bra035384	AT5G35735	−	Auxin-responsive family protein	2.09051
Brapa2SL000303t0001	−	−	−	−	−	−	1.68918
Brapa2SL000321t0007	0	99.47	Bra010318	AT1G01670	−	RING/U-box superfamily protein	1.25748
Brapa2SL000356t0005	0	98.11	Bra012269	AT1G21100	−	O-methyltransferase family protein	1.85879
Brapa2SL000384t0006	0	96.34	Bra033998	AT1G67480	−	Galactose oxidase/kelch repeat superfamily protein	1.19921
Brapa2SL000456t0001	3e-22	100	Bra041144	AT4G17480	−	alpha/beta-Hydrolases superfamily protein	3.86883
Brapa2SL000518t0006	0	96.06	Bra023677	AT5G18475	−	Pentatricopeptide repeat (PPR) superfamily protein	1.29531
Brapa2SL000652t0001	4e-159	99.04	Bra035673	AT3G53730	−	Histone superfamily protein	1.45304
Brapa2SL000698t0001	0	100	Bra007647	AT3G61980	−	serine protease inhibitor, Kazal-type family protein	1.09701
Brapa2SL000711t0001	0	98.02	Bra028523	AT5G42050	−	DCD (Development and Cell Death) domain protein	2.28464
Brapa2SL000729t0001	0	96.79	Bra009869	AT5G25930	−	Protein kinase family protein with leucine-rich repeat domain	1.35685
Brapa2SL000832t0001	0	98.87	Bra024638	AT1G24140	−	Matrixin family protein	1.62852
Brapa2SL000977t0005	0	100	Bra030156	AT1G29670	−	GDSL-like Lipase/Acylhydrolase superfamily protein	1.01156
Brapa2SL000992t0006	0	99.2	Bra012270	AT1G21100	−	O-methyltransferase family protein	1.04779
Brapa2SL001028t0001	0	98.14	Bra039452	AT3G06130	−	Heavy metal transport/detoxification superfamily protein	1.30049
Brapa2SL001057t0003	0	100	Bra017823	−	−	−	1.42335
Brapa2SL001143t0001	0	98.86	Bra014665	AT3G56880	−	VQ motif-containing protein	2.26253
Brapa2SL001173t0001	0	98.99	Bra021638	AT2G30500	−	Kinase interacting (KIP1-like) family protein	1.10528
Brapa2SL001246t0001	0	98.89	Bra028944	AT5G56160	−	Sec14p-like phosphatidylinositol transfer family protein	1.49522
Brapa2SL001287t0002	0	100	Bra015052	AT3G24530	−	AAA-type ATPase family protein / ankyrin repeat family protein	1.26131
Brapa2SL001388t0008	0	96.37	Bra008478	AT1G80360	−	Pyridoxal phosphate (PLP)-dependent transferases superfamily protein	1.12448
Brapa2SL001393t0001	9e-149	100	Bra035133	AT1G79660	−	−	1.3386
Brapa2SL001406t0002	0	88.6	Bra008528	AT4G00700	−	C2 calcium/lipid-binding plant phosphoribosyltransferase family protein	1.13382
Brapa2SL001562t0001	3e-22	100	Bra006212	−	−	−	1.51302
Brapa2SL001680t0001	2e-155	99.34	Bra008848	AT5G13190	−	−	1.12403
Brapa2SL001700t0006	0	99.02	Bra003115	AT5G52760	−	Copper transport protein family	2.24217
Brapa2SL001721t0002	0	99.28	Bra018085	AT3G48080	−	alpha/beta-Hydrolases superfamily protein	1.19626
Brapa2SL001723t0006	0	100	Bra005312	AT2G35710	−	Nucleotide-diphospho-sugar transferases superfamily protein	2.17497
Brapa2SL001901t0001	−	−	−	−	−	−	4.26629
Brapa2SL002057t0001	0	100	Bra035883	AT5G62720	−	Integral membrane HPP family protein	1.20364
Brapa2SL002244t0003	0	100	Bra006559	AT5G20400	−	2-oxoglutarate (2OG) and Fe(II)-dependent oxygenase superfamily protein	1.21976
Brapa2SL002373t0001	0	100	Bra019179	AT4G25260	−	Plant invertase/pectin methylesterase inhibitor superfamily protein	1.29876
Brapa2SL002439t0001	0	99.07	Bra026130	AT1G15430	−	Protein of unknown function (DUF1644)	1.00797
Brapa2SL002453t0001	0	98.5	Bra022398	AT3G19240	−	Vacuolar import/degradation, Vid27-related protein	1.22577
Brapa2SL002513t0001	1e-68	83.16	Bra040980	ATCG00790	−	ribosomal protein L16	1.03079
Brapa2SL002601t0001	−	−	−	−	−	−	3.79773
Brapa2SL002602t0001	1e-72	89.04	Bra040624	AT1G66880	−	Protein kinase superfamily protein	1.21755
Brapa2SL002720t0001	0	100	Bra009369	AT5G08780	−	winged-helix DNA-binding transcription factor family protein	1.12371
Brapa2SL002735t0002	0	88.09	Bra025494	AT5G41550	−	Disease resistance protein (TIR-NBS-LRR class) family	1.05706
Brapa2SL002822t0002	0	98.7	Bra011537	AT4G34480	−	O-Glycosyl hydrolases family 17 protein	1.05567
Brapa2SL002951t0001	0	100	Bra023560	AT5G16360	−	NC domain-containing protein-related	1.45312
Brapa2SL003009t0001	0	99.78	Bra032454	AT1G05730	−	Eukaryotic protein of unknown function (DUF842)	1.14942
Brapa2SL003010t0001	6e-178	97.05	Bra011687	AT4G36500	−	−	3.00293
Brapa2SL003064t0001	0	98.39	Bra028636	AT5G09430	−	alpha/beta-Hydrolases superfamily protein	1.97222
Brapa2SL003067t0001	0	99.65	Bra014354	AT1G55210	−	Disease resistance-responsive (dirigent-like protein) family protein	1.34448
Brapa2SL003072t0001	4e-124	100	Bra033166	AT4G10810	−	−	1.2742
Brapa2SL003113t0001	0	100	Bra012008	AT2G27660	−	Cysteine/Histidine-rich C1 domain family protein	1.00405
Brapa2SL003372t0004	0	95.46	Bra007873	AT3G22080	−	TRAF-like family protein	4.29524
Brapa2SL003396t0002	−	−	−	−	−	−	1.2788
Brapa2SL003462t0001	0	100	Bra023098	AT2G37110	−	PLAC8 family protein	1.04848
Brapa2SL003548t0002	0	100	Bra002375	AT5G21940	−	−	1.27307
Brapa2SL003574t0001	0	100	Bra016746	AT1G12990	−	beta-1,4-N-acetylglucosaminyltransferase family protein	1.26187
Brapa2SL003642t0001	0	100	Bra012588	AT4G18540	−	−	1.85279
Brapa2SL003758t0002	0	97.74	Bra029259	AT5G62460	−	RING/FYVE/PHD zinc finger superfamily protein	1.7651
Brapa2SL003801t0002	0	100	Bra007888	AT1G69900	−	Actin cross-linking protein	2.4961
Brapa2SL003825t0001	3e-166	88.91	Bra033335	AT1G02610	−	RING/FYVE/PHD zinc finger superfamily protein	1.04914
Brapa2SL004013t0002	0	98.69	Bra001950	−	−	−	1.17118
Brapa2SL004171t0001	8e-159	98.43	Bra016936	AT2G41410	−	Calcium-binding EF-hand family protein	1.38422
Brapa2SL004231t0001	3e-91	100	Bra037813	AT5G10400	−	Histone superfamily protein	1.47805
Brapa2SL004330t0008	0	91.64	Bra024545	AT1G22882	−	Galactose-binding protein	1.69275
Brapa2SL004605t0001	7e-106	100	Bra014945	AT4G14320	−	Zinc-binding ribosomal protein family protein	1.03016
Brapa2SL004636t0001	2e-107	100	Bra015965	AT1G73790	−	Protein of unknown function (DUF3743)	1.1037
Brapa2SL004692t0001	0	100	Bra022609	AT5G52760	−	Copper transport protein family	1.35241
Brapa2SL004722t0005	5e-152	98.68	Bra031897	AT5G64850	−	−	1.29372
Brapa2SL004737t0002	0	98.82	Bra008695	AT5G15490	−	UDP-glucose 6-dehydrogenase family protein	1.92713
Brapa2SL004918t0001	0	98.66	Bra009872	AT5G25930	−	Protein kinase family protein with leucine-rich repeat domain	1.14656
Brapa2SL005024t0001	0	97	Bra037141	AT5G66890	−	Leucine-rich repeat (LRR) family protein	3.07464
Brapa2SL005064t0001	7e-96	100	Bra019035	AT4G27657	−	−	2.14723
Brapa2SL005209t0001	0	98.01	Bra031931	AT5G64230	−	−	1.57805
Brapa2SL005211t0001	0	100	Bra019261	AT4G23880	−	−	1.34262
Brapa2SL005432t0001	8e-113	89.44	Bra029236	AT3G62850	−	zinc finger protein-related	1.03252
Brapa2SL005536t0002	0	100	Bra013628	AT4G22590	−	Haloacid dehalogenase-like hydrolase (HAD) superfamily protein	1.1944
Brapa2SL005544t0002	0	98.2	Bra035415	AT1G59910	−	Actin-binding FH2 (formin homology 2) family protein	1.13464
Brapa2SL005626t0001	3e-129	100	Bra015210	AT1G17150	−	Pectin lyase-like superfamily protein	1.22138
Brapa2SL005667t0002	0	92.97	Bra032988	AT3G27210	−	−	2.02636
Brapa2SL005707t0001	0	97.74	Bra037437	AT5G49100	−	−	1.32574
Brapa2SL005779t0003	0	99.86	Bra011479	AT4G33940	−	RING/U-box superfamily protein	1.4142
Brapa2SL005791t0001	0	100	Bra024400	AT5G65600	−	Concanavalin A-like lectin protein kinase family protein	1.91767
Brapa2SL006032t0001	0	100	Bra022516	AT5G50450	−	HCP-like superfamily protein with MYND-type zinc finger	1.34016
Brapa2SL006052t0001	0	100	Bra000720	AT4G30570	−	Glucose-1-phosphate adenylyltransferase family protein	1.23982
Brapa2SL006059t0001	2e-177	100	Bra002422	AT5G22580	−	Stress responsive A/B Barrel Domain	1.7982
Brapa2SL006088t0001	0	100	Bra020011	AT1G09575	−	Protein of unknown function (DUF607)	2.901
Brapa2SL006140t0001	−	−	−	AT4G09490	−	Polynucleotidyl transferase, ribonuclease H-like superfamily protein	1.97199
Brapa2SL006186t0008	0	100	Bra017628	AT4G34150	−	Calcium-dependent lipid-binding (CaLB domain) family protein	2.31612
Brapa2SL006228t0002	0	94.37	Bra013019	AT5G23130	−	Peptidoglycan-binding LysM domain-containing protein	1.78439
Brapa2SL006270t0002	0	100	Bra039748	AT1G66070	−	Translation initiation factor eIF3 subunit	1.2876
Brapa2SL006279t0002	−	−	−	−	−	−	1.94456
Brapa2SL006359t0001	0	94.09	Bra027437	AT3G13420	−	−	1.69574
Brapa2SL006385t0002	0	99.8	Bra027073	AT1G61890	−	MATE efflux family protein	1.19776
Brapa2SL006416t0001	0	100	Bra016574	AT1G17970	−	RING/U-box superfamily protein	1.04518
Brapa2SL006445t0001	0	100	Bra005291	AT2G36220	−	−	1.73179
Brapa2SL006608t0001	2e-169	81.4	Bra003806	AT1G74370	−	RING/U-box superfamily protein	1.89366
Brapa2SL006635t0001	2e-147	96.79	Bra020297	AT3G45930	−	Histone superfamily protein	1.29662
Brapa2SL006675t0001	0	99.78	Bra014747	AT3G55430	−	O-Glycosyl hydrolases family 17 protein	1.08513
Brapa2SL006703t0001	0	100	Bra003164	AT3G54000	−	−	1.29444
Brapa2SL006720t0001	0	100	Bra029031	AT5G54300	−	Protein of unknown function (DUF761)	2.59465
Brapa2SL006772t0002	0	85.99	Bra006700	AT5G59670	−	Leucine-rich repeat protein kinase family protein	1.438
Brapa2SL006778t0003	0	100	Bra006004	AT5G08560	−	transducin family protein / WD-40 repeat family protein	1.39628
Brapa2SL006924t0008	0	94.9	Bra033938	AT1G68410	−	Protein phosphatase 2C family protein	2.23375
Brapa2SL006990t0010	0	94.6	Bra007940	AT1G70740	−	Protein kinase superfamily protein	1.69901
Brapa2SL006994t0001	−	−	−	−	−	−	2.51244
Brapa2SL006997t0001	0	100	Bra010566	AT4G36640	−	Sec14p-like phosphatidylinositol transfer family protein	1.39236
Brapa2SL007036t0001	0	97.46	Bra033980	AT1G67750	−	Pectate lyase family protein	1.39289
Brapa2SL007059t0001	0	99.03	Bra036941	AT1G44130	−	Eukaryotic aspartyl protease family protein	1.22879
Brapa2SL007066t0001	0	99.85	Bra031132	AT5G36160	−	Tyrosine transaminase family protein	1.7235
Brapa2SL007078t0001	0	97.64	Bra039044	AT3G28850	−	Glutaredoxin family protein	1.33033
Brapa2SL007194t0001	0	100	Bra022847	AT2G25735	−	−	2.17876
Brapa2SL007298t0001	0	98.93	Bra029857	AT3G10610	−	Ribosomal S17 family protein	1.2992
Brapa2SL007558t0001	0	99.82	Bra001787	AT3G20370	−	TRAF-like family protein	1.14668
Brapa2SL007570t0001	0	98.92	Bra025520	AT5G41100	−	−	1.7161
Brapa2SL007639t0008	0	98.99	Bra017961	AT3G49710	−	Pentatricopeptide repeat (PPR) superfamily protein	1.60008
Brapa2SL007694t0001	0	100	Bra038045	AT4G16140	−	proline-rich family protein	1.31282
Brapa2SL007935t0007	0	99.52	Bra035147	AT1G80850	−	DNA glycosylase superfamily protein	3.52884
Brapa2SL007966t0001	0	97.79	Bra026973	AT1G12380	−	−	2.22296
Brapa2SL008020t0002	0	100	Bra039012	AT2G19710	−	Regulator of Vps4 activity in the MVB pathway protein	1.5736
Brapa2SL008037t0005	0	100	Bra013931	AT4G25900	−	Galactose mutarotase-like superfamily protein	1.14082
Brapa2SL008049t0002	0	100	Bra023126	AT1G30730	−	FAD-binding Berberine family protein	1.28705
Brapa2SL008063t0002	0	97.09	Bra034039	AT1G66920	−	Protein kinase superfamily protein	1.45751
Brapa2SL008065t0001	2e-146	100	Bra009955	AT5G27440	−	−	2.01472
Brapa2SL008093t0001	0	100	Bra038813	AT2G18670	−	RING/U-box superfamily protein	1.4563
Brapa2SL008108t0001	3e-57	99.18	Bra037409	AT4G00810	−	60S acidic ribosomal protein family	1.06957
Brapa2SL008156t0003	1e-133	99.62	Bra022804	AT2G30500	−	Kinase interacting (KIP1-like) family protein	1.13383
Brapa2SL008183t0001	0	100	Bra015964	AT1G73805	−	Calmodulin binding protein-like	2.08711
Brapa2SL008227t0001	0	96.64	Bra032363	AT1G30190	−	−	2.53229
Brapa2SL008462t0002	0	99.74	Bra022514	AT5G50410	−	−	1.66296
Brapa2SL008501t0013	0	98.5	Bra027961	AT1G07440	−	NAD(P)-binding Rossmann-fold superfamily protein	2.71676
Brapa2SL008521t0001	4e-169	92.58	Bra021764	AT2G31990	−	Exostosin family protein	1.36954
Brapa2SL008556t0001	−	−	−	AT1G10000	−	Ribonuclease H-like superfamily protein	2.6236
Brapa2SL008594t0001	0	98.89	Bra040633	AT3G44840	−	S-adenosyl-L-methionine-dependent methyltransferases superfamily protein	1.7108
Brapa2SL008608t0005	0	99	Bra023715	AT5G19250	−	Glycoprotein membrane precursor GPI-anchored	1.08862
Brapa2SL008643t0001	0	100	Bra010084	AT5G62460	−	RING/FYVE/PHD zinc finger superfamily protein	1.14623
Brapa2SL008738t0002	0	100	Bra016724	AT1G13830	−	Carbohydrate-binding X8 domain superfamily protein	1.18397
Brapa2SL008741t0001	0	99.76	Bra002400	AT5G22250	−	Polynucleotidyl transferase, ribonuclease H-like superfamily protein	3.51959
Brapa2SL008762t0001	0	99.36	Bra004522	AT2G46620	−	P-loop containing nucleoside triphosphate hydrolases superfamily protein	1.27544
Brapa2SL008791t0005	0	100	Bra034592	AT4G33920	−	Protein phosphatase 2C family protein	1.866
Brapa2SL008809t0001	1e-147	100	Bra008497	AT1G80120	−	Protein of unknown function (DUF567)	1.85476
Brapa2SL008840t0001	0	100	Bra004620	AT2G41410	−	Calcium-binding EF-hand family protein	1.20519
Brapa2SL008872t0002	0	99.89	Bra029900	AT3G48510	−	−	1.89375
Brapa2SL008957t0001	0	99.67	Bra034088	AT3G09830	−	Protein kinase superfamily protein	1.40174
Brapa2SL008979t0001	0	98.91	Bra022935	AT2G33360	−	Protein of unknown function (DUF3527)	2.35867
Brapa2SL008993t0002	0	99.53	Bra013363	AT4G18950	−	Integrin-linked protein kinase family	2.09543
Brapa2SL009113t0003	0	100	Bra031195	AT2G21510	−	DNAJ heat shock N-terminal domain-containing protein	2.17731
Brapa2SL009132t0002	0	100	Bra002062	AT2G17470	−	Aluminium activated malate transporter family protein	4.66498
Brapa2SL009167t0001	0	100	Bra016255	AT1G69890	−	Protein of unknown function (DUF569)	1.65721
Brapa2SL009225t0001	0	98.48	Bra013107	AT2G15440	−	Protein of unknown function (DUF579)	1.08707
Brapa2SL009236t0002	0	97.9	Bra033974	AT1G67850	−	Protein of unknown function (DUF707)	1.04957
Brapa2SL009291t0003	0	93.73	Bra037196	AT2G10940	−	Bifunctional inhibitor/lipid-transfer protein/seed storage 2S albumin superfamily protein	1.14416
Brapa2SL009326t0003	0	99.16	Bra027659	AT1G63720	−	−	1.04342
Brapa2SL009373t0001	0	97.93	Bra032810	AT5G13090	−	−	1.30259
Brapa2SL009619t0002	0	100	Bra026804	AT1G14780	−	MAC/Perforin domain-containing protein	2.13223
Brapa2SL009625t0002	0	99.15	Bra034031	AT1G67060	−	−	1.11217
Brapa2SL009710t0001	0	100	Bra034596	AT4G33985	−	Protein of unknown function (DUF1685)	1.66264
Brapa2SL009790t0003	0	99.26	Bra018462	AT1G10090	−	Early-responsive to dehydration stress protein (ERD4)	1.71171
Brapa2SL009805t0001	0	97.66	Bra037280	AT2G17220	−	Protein kinase superfamily protein	1.01893
Brapa2SL009815t0002	0	99.93	Bra010099	AT5G62570	−	Calmodulin binding protein-like	2.37476
Brapa2SL009820t0002	0	100	Bra008187	AT1G75280	−	NmrA-like negative transcriptional regulator family protein	1.48689
Brapa2SL009845t0001	−	−	−	AT2G07727	−	Di-haem cytochrome, transmembrane;Cytochrome b/b6, C-terminal	2.96041
Brapa2SL009861t0001	0	98.73	Bra003363	AT3G59080	−	Eukaryotic aspartyl protease family protein	1.90514
Brapa2SL009894t0007	1e-29	100	Bra040739	AT4G10890	−	−	1.02356
Brapa2SL009901t0001	0	100	Bra007051	AT3G54150	−	S-adenosyl-L-methionine-dependent methyltransferases superfamily protein	2.08506
Brapa2SL009921t0001	1e-116	99.15	Bra018723	AT1G48330	−	−	1.5729
Brapa2SL009972t0001	1e-125	100	Bra004314	AT1G68500	−	−	1.65655
Brapa2SL009976t0001	0	99.57	Bra013731	AT4G23800	−	HMG (high mobility group) box protein	2.41001
Brapa2SL010013t0001	0	100	Bra025003	AT4G17900	−	PLATZ transcription factor family protein	1.59842
Brapa2SL010021t0001	0	100	Bra034535	AT4G32800	−	Integrase-type DNA-binding superfamily protein	2.1089
Brapa2SL010057t0004	0	98.27	Bra033124	AT4G12040	−	A20/AN1-like zinc finger family protein	1.09918
Brapa2SL010165t0001	0	100	Bra033040	AT3G28200	−	Peroxidase superfamily protein	1.15998
Brapa2SL010169t0001	0	100	Bra030673	AT1G07135	−	glycine-rich protein	1.70501
Brapa2SL010180t0002	0	100	Bra015963	AT1G73810	−	Core-2/I-branching beta-1,6-N-acetylglucosaminyltransferase family protein	1.09114
Brapa2SL010248t0003	0	100	Bra027540	AT5G44290	−	Protein kinase superfamily protein	1.6474
Brapa2SL010323t0001	4e-114	100	Bra009606	AT5G02220	−	−	1.69433
Brapa2SL010429t0001	0	100	Bra035167	AT1G80610	−	−	1.02479
Brapa2SL010449t0001	0	98.47	Bra034878	AT4G13370	−	Plant protein of unknown function (DUF936)	1.175
Brapa2SL010544t0001	0	100	Bra035882	AT5G62770	−	Protein of unknown function (DUF1645)	2.68202
Brapa2SL010589t0004	0	98.42	Bra028533	AT2G36320	−	A20/AN1-like zinc finger family protein	1.76126
Brapa2SL010598t0001	0	97.13	Bra011654	AT4G36010	−	Pathogenesis-related thaumatin superfamily protein	2.03022
Brapa2SL010670t0001	0	100	Bra013144	AT5G41750	−	Disease resistance protein (TIR-NBS-LRR class) family	1.05637
Brapa2SL010717t0001	0	90.59	Bra038872	AT5G11250	−	Disease resistance protein (TIR-NBS-LRR class)	1.0114
Brapa2SL010787t0001	0	98.36	Bra012390	AT1G23840	−	−	1.21993
Brapa2SL010800t0001	0	97.8	Bra006345	AT5G16250	−	−	1.61
Brapa2SL010839t0001	0	100	Bra027651	AT1G63870	−	Disease resistance protein (TIR-NBS-LRR class) family	2.87313
Brapa2SL010906t0001	−	−	−	−	−	−	2.95498
Brapa2SL010926t0003	3e-177	100	Bra007108	AT3G54880	−	−	1.12667
Brapa2SL010935t0001	0	99.79	Bra017460	AT2G01300	−	−	2.73349
Brapa2SL010941t0002	−	−	−	AT2G13770	−	−	1.68994
Brapa2SL011031t0001	0	97.87	Bra025889		−	−	1.97398
Brapa2SL011128t0001	0	100	Bra040013	AT1G33260	−	Protein kinase superfamily protein	1.38835
Brapa2SL011160t0001	0	100	Bra022920	AT2G25450	−	2-oxoglutarate (2OG) and Fe(II)-dependent oxygenase superfamily protein	2.12889
Brapa2SL011221t0002	0	100	Bra030759	AT1G09160	−	Protein phosphatase 2C family protein	1.64522
Brapa2SL011283t0002	0	99.51	Bra037157	AT5G66675	−	Protein of unknown function (DUF677)	1.1695
Brapa2SL011288t0001	0	100	Bra039271	AT2G46600	−	Calcium-binding EF-hand family protein	1.82702
Brapa2SL011302t0002	0	100	Bra036972	AT4G33920	−	Protein phosphatase 2C family protein	1.64812
Brapa2SL011331t0001	8e-156	100	Bra033712	AT5G44005	−	−	1.20371
Brapa2SL011356t0004	0	99.9	Bra038111	AT1G53210	−	sodium/calcium exchanger family protein / calcium-binding EF hand family protein	1.61953
Brapa2SL011373t0001	2e-147	100	Bra031169	AT2G21185	−	−	1.10545
Brapa2SL011374t0001	0	100	Bra007494	AT3G59940	−	Galactose oxidase/kelch repeat superfamily protein	1.10921
Brapa2SL011419t0004	0	100	Bra015558	AT1G07160	−	Protein phosphatase 2C family protein	2.20322
Brapa2SL011443t0001	0	100	Bra022355	AT1G49230	−	RING/U-box superfamily protein	1.7619
Brapa2SL011488t0001	9e-96	98.97	Bra023339	−	−	−	1.77223
Brapa2SL011513t0001	1e-130	100	Bra005469	AT2G33830	−	Dormancy/auxin associated family protein	1.03892
Brapa2SL011524t0001	6e-129	100	Bra039946	AT2G23120	−	Late embryogenesis abundant protein, group 6	1.76158
Brapa2SL011547t0002	0	100	Bra034103	AT3G10300	−	Calcium-binding EF-hand family protein	2.02465
Brapa2SL011580t0002	0	99.31	Bra036512	AT5G24430	−	Calcium-dependent protein kinase (CDPK) family protein	1.07766
Brapa2SL011582t0001	0	98.25	Bra024611	AT1G23710	−	Protein of unknown function (DUF1645)	2.44645
Brapa2SL011633t0001	0	95.14	Bra021349	AT3G43720	−	Bifunctional inhibitor/lipid-transfer protein/seed storage 2S albumin superfamily protein	1.13658
Brapa2SL011658t0001	0	99.75	Bra016265	AT1G69790	−	Protein kinase superfamily protein	2.28489
Brapa2SL011688t0001	0	99.82	Bra027460	AT5G42860	−	−	2.82054
Brapa2SL011711t0001	0	99.87	Bra002450	AT5G60800	−	Heavy metal transport/detoxification superfamily protein	2.01971
Brapa2SL011731t0002	0	99.22	Bra025207	AT3G26440	−	Protein of unknown function (DUF707)	1.67974
Brapa2SL011732t0001	0	99.15	Bra001988	AT3G44840	−	S-adenosyl-L-methionine-dependent methyltransferases superfamily protein	1.54658
Brapa2SL011787t0001	0	97.79	Bra014542	AT3G59350	−	Protein kinase superfamily protein	1.25215
Brapa2SL011821t0001	5e-73	99.34	Bra034041	AT1G67000	−	Protein kinase superfamily protein	1.07668
Brapa2SL011823t0001	6e-154	100	Bra029880	AT5G05300	−	−	2.22906
Brapa2SL011890t0001	0	100	Bra027838	AT1G59725	−	DNAJ heat shock family protein	2.36199
Brapa2SL011902t0001	0	98	Bra037139	AT5G66900	−	Disease resistance protein (CC-NBS-LRR class) family	1.33563
Brapa2SL011906t0001	0	99.45	Bra021431	AT3G02560	−	Ribosomal protein S7e family protein	1.68443
Brapa2SL011919t0001	0	99.18	Bra010320	AT4G29700	−	Alkaline-phosphatase-like family protein	1.29329
Brapa2SL011962t0002	0	98.61	Bra025258	AT3G27210	−	−	1.02641
Brapa2SL012010t0001	0	100	Bra011204	AT4G30630	−	−	1.13954
Brapa2SL012025t0001	6e-81	93.53	Bra034851	AT3G11320	−	Nucleotide-sugar transporter family protein	1.03942
Brapa2SL012042t0001	0	100	Bra038814	AT2G18680	−	−	1.73127
Brapa2SL012093t0001	0	95.59	Bra035641	AT5G56980	−	−	2.11999
Brapa2SL012094t0001	0	100	Bra032693	AT4G13180	−	NAD(P)-binding Rossmann-fold superfamily protein	1.17195
Brapa2SL012102t0001	0	99.89	Bra006976	AT3G53190	−	Pectin lyase-like superfamily protein	1.69629
Brapa2SL012108t0001	8e-156	98.4	Bra030704	AT3G53730	−	Histone superfamily protein	1.19717
Brapa2SL012118t0001	0	88.51	Bra031776	AT1G11670	−	MATE efflux family protein	2.7213
Brapa2SL012161t0001	0	99.18	Bra017253	AT2G36220	−	−	1.9176
Brapa2SL012196t0002	0	100	Bra002328	AT5G20740	−	Plant invertase/pectin methylesterase inhibitor superfamily protein	2.40185
Brapa2SL012215t0001	0	100	Bra030189	AT1G30190	−	−	1.5143
Brapa2SL012261t0001	0	100	Bra007279	AT3G56880	−	VQ motif-containing protein	2.50861
Brapa2SL012269t0003	0	96.73	Bra024556	AT1G22990	−	Heavy metal transport/detoxification superfamily protein	1.47947
Brapa2SL012299t0001	0	100	Bra038608	AT5G63130	−	Octicosapeptide/Phox/Bem1p family protein	1.40203
Brapa2SL012320t0002	0	100	Bra028291	AT5G52020	−	Integrase-type DNA-binding superfamily protein	3.98144
Brapa2SL012326t0003	0	92.56	Bra021839	AT2G33280	−	Major facilitator superfamily protein	3.62549
Brapa2SL012333t0001	0	90.24	Bra013116	−	−	−	1.01576
Brapa2SL012337t0005	0	97.42	Bra035639	AT5G56960	−	basic helix-loop-helix (bHLH) DNA-binding family protein	2.21258
Brapa2SL012378t0001	0	99.25	Bra025371	AT3G29000	−	Calcium-binding EF-hand family protein	2.94409
Brapa2SL012419t0001	1e-53	93.06	Bra013914	AT3G19950	−	RING/U-box superfamily protein	1.27186
Brapa2SL012447t0001	0	96.79	Bra032141	AT1G10340	−	Ankyrin repeat family protein	2.19472
Brapa2SL012457t0001	0	99.09	Bra004327	AT1G68620	−	alpha/beta-Hydrolases superfamily protein	1.70087
Brapa2SL012467t0001	−	−	−	AT4G18422	−	−	1.1644
Brapa2SL012468t0001	0	99.28	Bra020671	AT3G19520	−	Protein of unknown function (DUF626)	1.17874
Brapa2SL012503t0001	0	100	Bra004026	AT1G68620	−	alpha/beta-Hydrolases superfamily protein	1.40587
Brapa2SL012525t0001	0	97.78	Bra007798	AT2G25460	−	−	1.4627
Brapa2SL012535t0002	0	98.64	Bra040899	AT5G21090	−	Leucine-rich repeat (LRR) family protein	1.14396
Brapa2SL012591t0001	0	99.34	Bra027697	AT1G64380	−	Integrase-type DNA-binding superfamily protein	1.68153
Brapa2SL012643t0001	0	100	Bra005922	AT5G07030	−	Eukaryotic aspartyl protease family protein	1.19414
Brapa2SL012672t0002	0	100	Bra025064	AT5G45670	−	GDSL-like Lipase/Acylhydrolase superfamily protein	1.34067
Brapa2SL012691t0001	0	100	Bra035002	AT3G44260	−	Polynucleotidyl transferase, ribonuclease H-like superfamily protein	2.08837
Brapa2SL012697t0001	0	100	Bra004227	AT1G67480	−	Galactose oxidase/kelch repeat superfamily protein	1.08867
Brapa2SL012730t0001	0	100	Bra004238	AT1G67600	−	Acid phosphatase/vanadium-dependent haloperoxidase-related protein	2.04013
Brapa2SL012732t0001	9e-170	100	Bra021216	−	−	−	1.42911
Brapa2SL012780t0001	0	99.27	Bra038541	AT2G22170	−	Lipase/lipooxygenase, PLAT/LH2 family protein	1.14044
Brapa2SL012907t0001	0	98.97	Bra037180	AT5G66230	−	Chalcone-flavanone isomerase family protein	1.51221
Brapa2SL012953t0009	0	98.6	Bra007885	AT1G69840	−	SPFH/Band 7/PHB domain-containing membrane-associated protein family	2.14334
Brapa2SL013055t0002	0	97.89	Bra016937	AT2G41380	−	S-adenosyl-L-methionine-dependent methyltransferases superfamily protein	1.1005
Brapa2SL013060t0001	0	99.67	Bra010075	AT5G62350	−	Plant invertase/pectin methylesterase inhibitor superfamily protein	1.59395
Brapa2SL013062t0001	0	100	Bra027889	AT5G18370	−	Disease resistance protein (TIR-NBS-LRR class) family	1.06338
Brapa2SL013075t0002	0	100	Bra029107	AT5G52760	−	Copper transport protein family	1.334
Brapa2SL013082t0003	0	99.11	Bra034295	AT2G26190	−	calmodulin-binding family protein	1.68276
Brapa2SL013100t0001	0	97.58	Bra040061	AT3G08870	−	Concanavalin A-like lectin protein kinase family protein	1.91555
Brapa2SL013121t0001	0	98.69	Bra019002	AT3G15450	−	Aluminium induced protein with YGL and LRDR motifs	2.39109
Brapa2SL013161t0001	1e-160	100	Bra008162	AT1G74670	−	Gibberellin-regulated family protein	2.22325
Brapa2SL013166t0002	0	100	Bra003969	AT1G70000	−	myb-like transcription factor family protein	1.59319
Brapa2SL013177t0005	0	79.89	Bra020303	AT5G59670	−	Leucine-rich repeat protein kinase family protein	2.00489
Brapa2SL013194t0001	0	97.46	Bra008856	AT5G13100	−	−	1.69306
Brapa2SL013220t0001	0	100	Bra034691	AT3G13310	−	Chaperone DnaJ-domain superfamily protein	1.03589
Brapa2SL013229t0001	0	97.01	Bra016306	AT1G27100	−	Actin cross-linking protein	2.40761
Brapa2SL013234t0001	0	100	Bra023529	AT5G15640	−	Mitochondrial substrate carrier family protein	1.22684
Brapa2SL013283t0001	9e-171	99.1	Bra013004	AT5G60840	−	−	1.1749
Brapa2SL013294t0001	3e-131	98.86	Bra018710	AT1G65486	−	−	2.18448
Brapa2SL013306t0003	0	98.47	Bra009751	AT5G24320	−	Transducin/WD40 repeat-like superfamily protein	1.49161
Brapa2SL013324t0001	0	100	Bra019354	AT4G22820	−	A20/AN1-like zinc finger family protein	1.09295
Brapa2SL013328t0001	0	100	Bra008998	AT5G11000	−	Plant protein of unknown function (DUF868)	1.19113
Brapa2SL013362t0001	0	100	Bra008024	AT1G72290	−	Kunitz family trypsin and protease inhibitor protein	3.07156
Brapa2SL013374t0002	0	99.78	Bra014740	AT3G55470	−	Calcium-dependent lipid-binding (CaLB domain) family protein	1.6609
Brapa2SL013387t0001	0	95.83	Bra009432	AT5G04760	−	Duplicated homeodomain-like superfamily protein	1.07417
Brapa2SL013395t0001	6e-118	97.22	Bra006442	AT5G18150	−	Methyltransferase-related protein	1.93659
Brapa2SL013401t0001	0	99.66	Bra036353	AT3G26000	−	Ribonuclease inhibitor	1.20526
Brapa2SL013409t0001	9e-92	100	Bra028589	AT1G09200	−	Histone superfamily protein	1.21465
Brapa2SL013429t0001	0	100	Bra033681	AT1G48200	−		1.39715
Brapa2SL013431t0001	0	95.54	Bra034038	AT1G67000	−	Protein kinase superfamily protein	1.72553
Brapa2SL013442t0001	−	−	−	−	−	−	2.1334
Brapa2SL013443t0002	0	98.43	Bra016914	AT2G41835	−	zinc finger (C2H2 type, AN1-like) family protein	1.54518
Brapa2SL013460t0001	0	99.5	Bra020301	AT5G59670	−	Leucine-rich repeat protein kinase family protein	1.38647
Brapa2SL013473t0001	0	97.33	Bra011686	AT4G36500	−	−	2.77886
Brapa2SL013526t0001	0	100	Bra027782	AT1G63840	−	RING/U-box superfamily protein	1.85208
Brapa2SL013530t0001	0	100	Bra000985	AT3G01830	−	Calcium-binding EF-hand family protein	4.27471
Brapa2SL013587t0001	7e-119	100	Bra010557	AT4G36500	−	−	2.39183
Brapa2SL013609t0001	0	100	Bra032869	AT1G28070	−	−	1.21893
Brapa2SL013640t0001	0	98.88	Bra029821	AT3G10190	−	Calcium-binding EF-hand family protein	1.32327
Brapa2SL013715t0001	0	100	Bra032383	AT1G30370	−	alpha/beta-Hydrolases superfamily protein	3.48905
Brapa2SL013737t0001	0	98.61	Bra006273	AT5G14920	−	Gibberellin-regulated family protein	2.06028
Brapa2SL013788t0001	0	95.11	Bra004171	AT1G66500	−	Pre-mRNA cleavage complex II	2.8731
Brapa2SL013815t0002	0	100	Bra022607	AT5G52760	−	Copper transport protein family	3.00715
Brapa2SL013825t0001	0	100	Bra016162	AT1G71050	−	Heavy metal transport/detoxification superfamily protein	2.48117
Brapa2SL013868t0001	1e-115	99.56	Bra026310	AT4G27740	−	Yippee family putative zinc-binding protein	1.27985
Brapa2SL013935t0001	0	100	Bra010375	AT4G28310	−	−	1.43521
Brapa2SL013995t0001	0	99.66	Bra026188	AT1G14780	−	MAC/Perforin domain-containing protein	1.8566
Brapa2SL013996t0001	1e-152	100	Bra011724	AT4G25900	−	Galactose mutarotase-like superfamily protein	1.18699
Brapa2SL013997t0001	6e-114	100	Bra011724	AT4G25900	−	Galactose mutarotase-like superfamily protein	1.07822
Brapa2SL014017t0001	0	100	Bra023641	AT5G17850	−	Sodium/calcium exchanger family protein	1.47689
Brapa2SL014020t0001	0	100	Bra019719	AT1G13530	−	Protein of unknown function (DUF1262)	4.48063
Brapa2SL014043t0001	0	100	Bra007913	AT1G70420	−	Protein of unknown function (DUF1645)	2.30269
Brapa2SL014055t0001	0	100	Bra027920	−	−	−	4.11673
Brapa2SL014106t0001	0	100	Bra001805	AT3G20898	−	−	2.74445
Brapa2SL014145t0001	0	100	Bra007541	AT3G60520	−	−	1.74709
Brapa2SL014167t0001	0	100	Bra033989	AT1G67590	−	Remorin family protein	1.06605
Brapa2SL014179t0002	0	98.99	Bra006793	AT5G57910	−	−	1.13946
Brapa2SL014189t0001	0	99.44	Bra036022	AT1G21910	−	Integrase-type DNA-binding superfamily protein	3.27947
Brapa2SL014191t0002	2e-136	100	Bra031594	AT5G59970	−	Histone superfamily protein	1.26738
Brapa2SL014209t0001	0	100	Bra012748	AT4G15990	−	−	1.55708
Brapa2SL014246t0003	0	98.27	Bra014598	AT3G57930	−	−	1.79344
Brapa2SL014256t0011	0	97.71	Bra024662	AT1G27100	−	Actin cross-linking protein	2.56439
Brapa2SL014271t0002	0	88.64	Bra039739	AT1G65720	−	−	2.47414
Brapa2SL014272t0003	0	99.84	Bra023555	AT5G16170	−	Core-2/I-branching beta-1,6-N-acetylglucosaminyltransferase family protein	1.46112
Brapa2SL014280t0001	1e-150	98.99	Bra030367	AT1G52720	−	−	1.52618
Brapa2SL014290t0001	0	99.52	Bra005378	AT2G34930	−	disease resistance family protein / LRR family protein	2.39553
Brapa2SL014294t0001	0	97.65	Bra003714	AT1G76600	−	−	2.17147
Brapa2SL014301t0001	−	−	−	−	−	−	1.31334
Brapa2SL014308t0001	0	100	Bra002773	AT5G57010	−	calmodulin-binding family protein	1.68186
Brapa2SL014357t0001	3e-95	100	Bra017723	AT4G12735	−	−	2.54372
Brapa2SL014360t0001	0	98	Bra008554	AT4G01590	−	−	1.11243
Brapa2SL014364t0001	0	97.63	Bra003713	AT1G76610	−	Protein of unknown function, DUF617	2.76728
Brapa2SL014369t0001	1e-172	99.7	Bra004524	AT2G46600	−	Calcium-binding EF-hand family protein	1.70373
Brapa2SL014371t0001	0	100	Bra040601	AT3G02800	−	Tyrosine phosphatase family protein	2.08253
Brapa2SL014402t0001	0	100	Bra020862	AT4G21910	−	MATE efflux family protein	1.5775
Brapa2SL014403t0002	0	99.85	Bra027047	AT5G41550	−	Disease resistance protein (TIR-NBS-LRR class) family	2.26006
Brapa2SL014408t0001	0	93.02	Bra008267	AT1G76600	−	−	3.06973
Brapa2SL014428t0001	0	98.59	Bra022531	AT5G50900	−	ARM repeat superfamily protein	1.54888
Brapa2SL014437t0001	8e-146	99.65	Bra007328	AT3G57450	−	−	2.57898
Brapa2SL014458t0004	0	96.58	Bra039737	AT1G65690	−	Late embryogenesis abundant (LEA) hydroxyproline-rich glycoprotein family	2.85494
Brapa2SL014467t0001	0	100	Bra024939	AT5G47500	−	Pectin lyase-like superfamily protein	1.4268
Brapa2SL014475t0001	0	99.91	Bra025683	AT1G18740	−	Protein of unknown function (DUF793)	2.04206
Brapa2SL014504t0001	0	99.49	Bra030873	AT1G55260	−	Bifunctional inhibitor/lipid-transfer protein/seed storage 2S albumin superfamily protein	1.4533
Brapa2SL014511t0004	0	98.85	Bra011650	AT4G35940	−		1.54947
Brapa2SL014541t0001	0	100	Bra023601	AT5G17210	−	Protein of unknown function (DUF1218)	1.65808
Brapa2SL014570t0001	0	100	Bra020823	AT4G22980	−		1.00525
Brapa2SL014613t0001	0	100	Bra019298	AT4G23530	−	Protein of unknown function (DUF793)	1.27178
Brapa2SL014626t0001	0	99.33	Bra013456	AT4G20320	−	CTP synthase family protein	1.72121
Brapa2SL014656t0001	0	100	Bra000366	AT2G44940	−	Integrase-type DNA-binding superfamily protein	1.72983
Brapa2SL014666t0001	2e-156	99.03	Bra017530	AT5G46720	−	AIG2-like (avirulence induced gene) family protein	1.19653
Brapa2SL014672t0001	0	99.07	Bra021435	AT3G02510	−	Regulator of chromosome condensation (RCC1) family protein	1.32229
Brapa2SL014673t0001	0	100	Bra009057	AT5G10100	−	Haloacid dehalogenase-like hydrolase (HAD) superfamily protein	1.67738
Brapa2SL014679t0002	5e-90	99.45	Bra016935	−	−	−	1.30679
Brapa2SL014697t0001	3e-162	100	Bra002171	AT5G18600	−	Thioredoxin superfamily protein	1.79243
Brapa2SL014718t0001	0	99.59	Bra026818	AT1G14600	−	Homeodomain-like superfamily protein	1.60116
Brapa2SL014729t0002	0	96.89	Bra040157	AT4G28400	−	Protein phosphatase 2C family protein	1.10975
Brapa2SL014741t0001	4e-114	100	Bra000651	AT4G08555	−	−	1.68202
Brapa2SL014749t0001	0	99.71	Bra031879	AT5G65140	−	Haloacid dehalogenase-like hydrolase (HAD) superfamily protein	1.43396
Brapa2SL014800t0001	0	100	Bra034677	AT4G35160	−	O-methyltransferase family protein	2.64143
Brapa2SL014819t0001	0	99.35	Bra012752	AT4G15920	−	Nodulin MtN3 family protein	1.6821
Brapa2SL014841t0001	1e-170	100	Bra014915	AT3G23170	−	−	3.35003
Brapa2SL014949t0001	2e-102	98.57	Bra012287	AT1G21528	−	−	1.81285
Brapa2SL014968t0001	−	−	−	AT2G13450	−	−	3.3179
Brapa2SL014972t0001	0	99.38	Bra027693	AT1G68620	−	alpha/beta-Hydrolases superfamily protein	2.23845
Brapa2SL015032t0001	1e-95	100	Bra019033	AT4G27657	−	−	1.76364
Brapa2SL015044t0001	0	100	Bra024057	AT4G30640	−	RNI-like superfamily protein	1.20018
Brapa2SL015081t0001	0	100	Bra002564	AT5G59450	−	GRAS family transcription factor	1.37265
Brapa2SL015136t0001	0	100	Bra037041	AT4G32800	−	Integrase-type DNA-binding superfamily protein	1.05187
Brapa2SL015174t0001	2e-96	99.48	Bra021115	AT3G15518	−	−	2.51815
Brapa2SL015178t0001	0	98.64	Bra020500	AT5G25460	−	Protein of unknown function, DUF642	2.33337
Brapa2SL015181t0001	2e-117	100	Bra032129	AT2G24040	−	Low temperature and salt responsive protein family	1.01998
Brapa2SL015190t0001	0	99.83	Bra029869	AT3G10815	−	RING/U-box superfamily protein	1.99345
Brapa2SL015211t0001	0	99.47	Bra021110	AT3G15450	−	Aluminium induced protein with YGL and LRDR motifs	1.26855
Brapa2SL015233t0002	0	99.86	Bra007841	AT2G24550	−	−	1.6879
Brapa2SL015260t0001	0	100	Bra012510	AT1G24480	−	S-adenosyl-L-methionine-dependent methyltransferases superfamily protein	2.222
Brapa2SL015272t0001	0	88.8	Bra014988	AT3G23840	−	HXXXD-type acyl-transferase family protein	1.7233
Brapa2SL015278t0001	0	98.96	Bra005632	AT2G32020	−	Acyl-CoA N-acyltransferases (NAT) superfamily protein	1.88516
Brapa2SL015300t0001	0	100	Bra002031	AT2G17220	−	Protein kinase superfamily protein	1.13339
Brapa2SL015302t0001	0	97.15	Bra024621	AT1G23840	−	−	1.126
Brapa2SL015309t0002	0	100	Bra003944	AT1G70740	−	Protein kinase superfamily protein	1.25631
Brapa2SL015320t0001	0	98.84	Bra040564	AT1G53820	−	RING/U-box superfamily protein	1.30908
Brapa2SL015334t0001	3e-123	97.66	Bra000881	AT4G02420	−	Concanavalin A-like lectin protein kinase family protein	2.14424
Brapa2SL015355t0001	6e-129	99.6	Bra024031	−	−	−	1.50751
Brapa2SL015358t0001	−	−	−	−	−	−	1.41889
Brapa2SL015376t0001	0	99.73	Bra022772	AT2G30020	−	Protein phosphatase 2C family protein	2.57886
Brapa2SL015395t0006	0	96.55	Bra031486	AT1G60750	−	NAD(P)-linked oxidoreductase superfamily protein	1.67047
Brapa2SL015399t0001	−	−	−	−	−	−	1.75317
Brapa2SL015425t0001	0	99.88	Bra003411	AT3G60440	−	Phosphoglycerate mutase family protein	1.76711
Brapa2SL015467t0001	0	99.66	Bra028780	AT5G04760	−	Duplicated homeodomain-like superfamily protein	1.06183
Brapa2SL015482t0001	9e-114	97.51	Bra024891	AT2G01300	−	−	1.55654
Brapa2SL015484t0001	0	98.81	Bra028587	−	−	−	1.68952
Brapa2SL015488t0001	0	99.8	Bra021118	AT1G28030	−	2-oxoglutarate (2OG) and Fe(II)-dependent oxygenase superfamily protein	1.44499
Brapa2SL015514t0001	0	99.55	Bra016234	AT1G70130	−	Concanavalin A-like lectin protein kinase family protein	2.2345
Brapa2SL015515t0001	0	99.18	Bra003673	AT1G77700	−	Pathogenesis-related thaumatin superfamily protein	1.30505
Brapa2SL015521t0001	0	97.65	Bra029506	AT4G04614	−	−	1.01216
Brapa2SL015523t0001	0	100	Bra004534	AT2G46490	−	−	2.36773
Brapa2SL015526t0001	0	97.39	Bra028960	AT2G20515	−	−	1.15479
Brapa2SL015528t0003	0	91.07	Bra023631	AT5G17680	−	disease resistance protein (TIR-NBS-LRR class), putative	1.42682
Brapa2SL015546t0001	0	100	Bra004847	AT2G44578	−	RING/U-box superfamily protein	2.21892
Brapa2SL015579t0001	6e-151	97.44	Bra018691	AT3G53730	−	Histone superfamily protein	1.37266
Brapa2SL015591t0001	1e-110	100	Bra005572	AT2G32210	−	−	4.27988
Brapa2SL015601t0001	0	99.2	Bra024784	AT2G03240	−	EXS (ERD1/XPR1/SYG1) family protein	1.47931
Brapa2SL015702t0002	0	98.9	Bra006833	AT5G57100	−	Nucleotide/sugar transporter family protein	2.80654
Brapa2SL015715t0001	0	93.63	Bra027255	AT3G11470	−	4\'-phosphopantetheinyl transferase superfamily	1.83057
Brapa2SL015784t0001	0	100	Bra021497	AT5G49040	−	Disease resistance-responsive (dirigent-like protein) family protein	2.36003
Brapa2SL015790t0001	0	97.86	Bra010995	AT1G25480	−	Aluminium activated malate transporter family protein	2.32034
Brapa2SL015859t0001	−	−	−	AT1G48830	−	Ribosomal protein S7e family protein	4.83836
Brapa2SL015862t0001	0	99.92	Bra035067	AT1G78830	−	Curculin-like (mannose-binding) lectin family protein	1.93155
Brapa2SL015891t0001	2e-160	95.77	Bra037985	AT1G55210	−	Disease resistance-responsive (dirigent-like protein) family protein	1.05456
Brapa2SL015899t0001	4e-125	87.5	Bra023682	AT5G18540	−	−	1.04599
Brapa2SL015940t0001	−	−	−	AT3G13433	−	−	2.81946
Brapa2SL015942t0002	2e-147	100	Bra029542	AT4G04972	−	−	1.70256
Brapa2SL015954t0001	0	99.78	Bra028972	AT5G55560	−	Protein kinase superfamily protein	1.57268
Brapa2SL015987t0001	0	99.47	Bra025654	AT5G39670	−	Calcium-binding EF-hand family protein	2.48028
Brapa2SL015994t0003	0	97.96	Bra039311	AT2G45820	−	Remorin family protein	1.0378
Brapa2SL016000t0003	3e-114	100	Bra035145	AT1G16000	−	−	1.3018
Brapa2SL016007t0001	3e-140	96.38	Bra037798	AT5G64850	−	−	1.59145
Brapa2SL016008t0001	0	98.74	Bra012026	AT2G27260	−	Late embryogenesis abundant (LEA) hydroxyproline-rich glycoprotein family	1.17501
Brapa2SL016015t0001	0	98.64	Bra020179	AT5G22250	−	Polynucleotidyl transferase, ribonuclease H-like superfamily protein	3.60315
Brapa2SL016021t0001	2e-137	97.87	Bra035035	AT1G78410	−	VQ motif-containing protein	1.13647
Brapa2SL016034t0001	0	97.5	Bra008405	AT1G79260	−	−	2.86983
Brapa2SL016066t0001	−	−	−	−	−	−	1.53869
Brapa2SL016072t0001	0	89.95	Bra026215	AT1G14480	−	Ankyrin repeat family protein	2.43006
Brapa2SL016106t0001	0	100	Bra002383	AT5G22020	−	Calcium-dependent phosphotriesterase superfamily protein	1.66229
Brapa2SL016149t0001	1e-110	100	Bra015419	AT2G32210	−	−	2.30753
Brapa2SL016181t0002	0	99.48	Bra017516	AT5G46910	−	Transcription factor jumonji (jmj) family protein / zinc finger (C5HC2 type) family protein	2.10064
Brapa2SL016192t0008	1e-27	100	Bra008253	−	−	−	3.02935
Brapa2SL016206t0001	−	−	−	AT4G02740	−	F-box/RNI-like superfamily protein	2.22008
Brapa2SL016223t0001	−	−	−	−	−	−	1.94547
Brapa2SL016256t0001	−	−	−	−	−	−	3.52923
Brapa2SL016299t0001	4e-139	99.63	Bra031867	AT5G65300	−	−	3.3702
Brapa2SL016302t0001	0	99.46	Bra025109	AT5G44730	−	Haloacid dehalogenase-like hydrolase (HAD) superfamily protein	1.25682
Brapa2SL016311t0001	2e-177	100	Bra011925	AT2G28790	−	Pathogenesis-related thaumatin superfamily protein	2.51156
Brapa2SL016312t0001	0	97.76	Bra025450	AT5G42050	−	DCD (Development and Cell Death) domain protein	1.57874
Brapa2SL016343t0001	−	−	−	−	−	−	1.2263
Brapa2SL016361t0002	0	98.81	Bra014346	AT2G01080	−	Late embryogenesis abundant (LEA) hydroxyproline-rich glycoprotein family	1.66386
Brapa2SL016364t0001	0	100	Bra000546	AT1G64840	−	Protein of unknown function (DUF295)	2.47085
Brapa2SL016368t0002	0	100	Bra016187	AT1G70780	−	−	2.0266
Brapa2SL016373t0001	0	100	Bra002396	AT3G44220	−	Late embryogenesis abundant (LEA) hydroxyproline-rich glycoprotein family	1.27035
Brapa2SL016385t0001	0	100	Bra000526	AT2G27080	−	Late embryogenesis abundant (LEA) hydroxyproline-rich glycoprotein family	1.68139
Brapa2SL016388t0001	−	−	−	−	−	−	1.88516
Brapa2SL016413t0001	1e-150	100	Bra040202	AT3G04300	−	RmlC-like cupins superfamily protein	1.62476
Brapa2SL016479t0001	0	100	Bra027569	AT5G44730	−	Haloacid dehalogenase-like hydrolase (HAD) superfamily protein	1.9215
Brapa2SL016493t0003	0	100	Bra008025	AT1G72290	−	Kunitz family trypsin and protease inhibitor protein	2.17734
Brapa2SL016497t0002	0	100	Bra022502	AT1G64980	−	Nucleotide-diphospho-sugar transferases superfamily protein	1.02852
Brapa2SL016500t0003	7e-169	94.62	Bra007998	AT1G71950	−	Proteinase inhibitor, propeptide	1.22905
Brapa2SL016502t0001	0	97.74	Bra010898	AT1G28190	−	−	3.5567
Brapa2SL016512t0001	0	92.68	Bra040655	AT4G08330	−	−	2.07091
Brapa2SL016539t0001	2e-162	99.68	Bra011929	AT3G53730	−	Histone superfamily protein	1.42646
Brapa2SL016570t0001	2e-107	99.53	Bra029415	AT5G24570	−	−	1.58081
Brapa2SL016592t0001	0	100	Bra009465	AT5G04210	−	CCCH-type zinc fingerfamily protein with RNA-binding domain	2.05083
Brapa2SL016615t0001	−	−	−	−	−	−	1.83316
Brapa2SL016628t0001	0	100	Bra039700	AT1G53903	−	Protein of unknown function (DUF581)	2.03751
Brapa2SL016641t0001	0	99.42	Bra018168	AT3G47080	−	Tetratricopeptide repeat (TPR)-like superfamily protein	1.3188
Brapa2SL016642t0001	2e-109	95.58	Bra015437	AT1G05575	−	−	3.05758
Brapa2SL016667t0001	0	100	Bra032630	AT1G01250	−	Integrase-type DNA-binding superfamily protein	1.31645
Brapa2SL016688t0001	0	100	Bra036640	AT1G62975	−	basic helix-loop-helix (bHLH) DNA-binding superfamily protein	2.20363
Brapa2SL016768t0001	2e-174	100	Bra004645	AT2G41730	−	−	1.90424
Brapa2SL016808t0001	0	99.19	Bra027664	AT1G63840	−	RING/U-box superfamily protein	2.15471
Brapa2SL016813t0002	−	−	−	−	−	−	1.25978
Brapa2SL016836t0001	9e-109	99.53	Bra006804	AT5G57785	−	−	1.30514
Brapa2SL016847t0001	1e-137	93.37	Bra027092	−	−	−	2.72139
Brapa2SL016856t0001	−	−	−	−	−	−	2.83648
Brapa2SL016898t0001	0	99.77	Bra034594	AT4G33970	−	Leucine-rich repeat (LRR) family protein	2.21264
Brapa2SL016899t0002	0	98.22	Bra030507	AT1G02660	−	alpha/beta-Hydrolases superfamily protein	1.93583
Brapa2SL016904t0002	0	100	Bra003135	AT3G53450	−	Putative lysine decarboxylase family protein	1.48106
Brapa2SL016931t0004	−	−	−	ATMG00030	−	−	3.13416
Brapa2SL016935t0001	2e-109	100	Bra005739	AT2G20820	−	−	2.0231
Brapa2SL016936t0001	2e-156	100	Bra036132	AT5G28610	−	−	2.0501
Brapa2SL016938t0001	0	100	Bra034424	AT1G35210	−	−	2.89453
Brapa2SL016939t0001	6e-55	100	Bra010041	AT5G61910	−	DCD (Development and Cell Death) domain protein	1.4069
Brapa2SL016951t0001	0	99.21	Bra020301	AT5G59670	−	Leucine-rich repeat protein kinase family protein	2.64454
Brapa2SL016954t0001	0	99.39	Bra025149	AT3G25600	−	Calcium-binding EF-hand family protein	1.66211
Brapa2SL016976t0001	3e-161	85.19	Bra020304	AT5G59650	−	Leucine-rich repeat protein kinase family protein	1.52844
Brapa2SL016977t0001	0	100	Bra016593	AT1G17620	−	Late embryogenesis abundant (LEA) hydroxyproline-rich glycoprotein family	1.94571
Brapa2SL016982t0001	4e-164	100	Bra001905	AT3G23170	−	−	2.19817
Brapa2SL016990t0001	0	98.94	Bra034739	AT3G12710	−	DNA glycosylase superfamily protein	3.70624
Brapa2SL016996t0001	0	100	Bra028514	AT5G41900	−	alpha/beta-Hydrolases superfamily protein	1.27277
Brapa2SL016997t0001	3e-89	99.44	Bra016850	−	−	−	2.77434
Brapa2SL016999t0001	1e-35	82.12	Bra037813	AT4G40030	−	Histone superfamily protein	4.79739
Brapa2SL017001t0001	3e-144	99.29	Bra003283	AT3G57450	−	−	1.18386
Brapa2SL017024t0001	0	100	Bra013551	AT4G21720	−	−	1.08238
Brapa2SL017040t0001	0	100	Bra037835	AT5G67620	−	−	1.4799
Brapa2SL017041t0003	0	100	Bra007162	AT3G55430	−	O-Glycosyl hydrolases family 17 protein	1.4741
Brapa2SL017043t0001	−	−	−	AT4G04775	−	zinc ion binding	2.01163
Brapa2SL017068t0001	0	100	Bra021399	AT2G47485	−	−	3.16314
Brapa2SL017073t0001	−	−	−	ATCG00065	−	ribosomal protein S12A	1.17972
Brapa2SL017127t0001	2e-165	100	Bra010501	AT4G36110	−	SAUR-like auxin-responsive protein family	1.04803
Brapa2SL017129t0001	0	98.98	Bra012251	AT1G20823	−	RING/U-box superfamily protein	3.24451
Brapa2SL017131t0003	−	−	−	AT1G52857	−	−	1.38313
Brapa2SL017136t0001	−	−	−	−	−	−	2.14828
Brapa2SL017138t0002	0	99.38	Bra029515	AT4G04750	−	Major facilitator superfamily protein	3.32282
Brapa2SL017144t0001	4e-119	100	Bra023709	AT5G19151	−	−	1.22588
Brapa2SL017147t0001	0	100	Bra008473	AT1G80450	−	VQ motif-containing protein	2.54707
Brapa2SL017152t0001	0	98.77	Bra019731	AT1G11960	−	ERD (early-responsive to dehydration stress) family protein	3.79594
Brapa2SL017158t0001	6e-133	100	Bra023021	AT2G35658	−	−	2.8455
Brapa2SL017161t0001	−	−	−	AT2G07170	−	ARM repeat superfamily protein	2.04784
Brapa2SL017175t0001	0	99.48	Bra024539	AT1G22810	−	Integrase-type DNA-binding superfamily protein	4.79142
Brapa2SL017177t0004	0	99.08	Bra036896	AT4G14746	−	−	2.01438
Brapa2SL017190t0001	4e-124	100	Bra035505	AT1G32920	−	−	2.7989
Brapa2SL017196t0001	2e-152	100	Bra020576	AT5G27760	−	Hypoxia-responsive family protein	1.8013
Brapa2SL017200t0001	1e-127	100	Bra008005	AT1G72060	−	serine-type endopeptidase inhibitors	2.92995
Brapa2SL017207t0002	5e-89	90.8	Bra006047	AT5G10100	−	Haloacid dehalogenase-like hydrolase (HAD) superfamily protein	3.23931
Brapa2SL017211t0001	0	100	Bra017764	AT4G36500	−	−	3.2362
Brapa2SL017217t0001	0	100	Bra012887	AT3G50800	−	−	2.93737
Brapa2SL017218t0002	0	100	Bra006047	AT5G10100	−	Haloacid dehalogenase-like hydrolase (HAD) superfamily protein	3.26914
Brapa2SL017231t0001	0	99.58	Bra007228	AT3G56220	−	transcription regulators	1.10791
Brapa2SL017232t0001	8e-158	97.54	Bra026973	AT1G12380	−	−	1.74271
Brapa2SL017239t0001	0	99.64	Bra008630	AT5G16250	−	−	1.33146
Brapa2SL017259t0001	1e-142	100	Bra004009	AT1G69050	−	−	1.97164
Brapa2SL017276t0002	−	−	−	−	−	−	2.27907
Brapa2SL017283t0002	4e-164	99.07	Bra013115	AT2G14900	−	Gibberellin-regulated family protein	3.55607
Brapa2SL017286t0001	7e-146	100	Bra000813	AT4G05070	−	Wound-responsive family protein	1.27806
Brapa2SL017299t0001	−	−	−	−	−	−	1.79526
Brapa2SL017310t0001	−	−	−	−	−	−	1.53154
Brapa2SL017312t0001	0	98.54	Bra004321	AT4G39670	−	Glycolipid transfer protein (GLTP) family protein	2.04467
Brapa2SL017326t0001	1e-147	100	Bra029147	AT5G52020	−	Integrase-type DNA-binding superfamily protein	1.9973
Brapa2SL017336t0001	0	100	Bra014329	AT2G01275	−	RING/FYVE/PHD zinc finger superfamily protein	1.40753
Brapa2SL017366t0001	−	−	−	AT1G09640	−	Translation elongation factor EF1B, gamma chain	5.83158
Brapa2SL017368t0001	0	100	Bra026992	−	−	−	1.95184
Brapa2SL017378t0001	6e-111	99.1	Bra031128	−	−	−	3.43442
Brapa2SL017389t0001	0	100	Bra004633	AT2G41640	−	Glycosyltransferase family 61 protein	3.0081
Brapa2SL017390t0001	0	99.32	Bra037811	AT5G65300	−	−	3.24245
Brapa2SL017393t0001	7e-49	100	Bra007039	AT3G54000	−	−	5.37931
Brapa2SL017400t0001	0	99.7	Bra022804	AT2G30500	−	Kinase interacting (KIP1-like) family protein	1.04815
Brapa2SL017404t0001	3e-132	86.62	Bra035247	AT4G11175	−	Nucleic acid-binding, OB-fold-like protein	2.02447
Brapa2SL017418t0001	0	99.01	Bra040378	AT3G07460	−	Protein of unknown function, DUF538	1.6727
Brapa2SL017426t0001	0	99.37	Bra014327	AT2G01300	−	−	2.63717
Brapa2SL017439t0001	0	99.23	Bra025889	−	−	−	1.5359
Brapa2SL017475t0001	6e-106	100	Bra031142	AT2G20835	−	−	1.99673
Brapa2SL017478t0001	1e-46	100	Bra031928	AT3G47680	−	DNA binding	3.7133
Brapa2SL017499t0001	3e-133	100	Bra016319	AT1G24145	−	−	2.30304
Brapa2SL017504t0001	0	100	Bra001635	AT3G16510	−	Calcium-dependent lipid-binding (CaLB domain) family protein	1.41174
Brapa2SL017506t0001	2e-135	100	Bra034039	AT1G66920	−	Protein kinase superfamily protein	1.92254
Brapa2SL017511t0001	0	99.7	Bra004564	AT2G46150	−	Late embryogenesis abundant (LEA) hydroxyproline-rich glycoprotein family	2.20414
Brapa2SL017513t0001	2e-137	100	Bra021537	AT1G54070	−	Dormancy/auxin associated family protein	2.31411
Brapa2SL017519t0001	2e-167	95.01	Bra031554	AT1G07135	−	glycine-rich protein	2.92816
Brapa2SL017534t0001	2e-172	100	Bra039098	AT3G26960	−	Pollen Ole e 1 allergen and extensin family protein	1.18906
Brapa2SL017542t0001	8e-28	100	Bra004331	AT1G68690	−	Protein kinase superfamily protein	2.01054
Brapa2SL017543t0001	4e-147	96.5	Bra029798	AT3G09870	−	SAUR-like auxin-responsive protein family	3.15726
Brapa2SL017546t0001	3e-155	100	Bra038475	AT4G16500	−	Cystatin/monellin superfamily protein	1.47981
Brapa2SL017557t0001	0	100	Bra015910	AT1G74440	−	Protein of unknown function (DUF962)	1.8115
Brapa2SL017576t0001	0	97.6	Bra027736	AT1G64380	−	Integrase-type DNA-binding superfamily protein	2.00225
Brapa2SL017602t0001	2e-132	100	Bra029040	AT5G54165	−	−	3.19939
Brapa2SL017607t0001	2e-107	100	Bra038639	AT5G63500	−	Protein of unknown function (DUF 3339)	1.53926
Brapa2SL017608t0001	7e-49	100	Bra014850	AT3G54000	−	−	2.83386
Brapa2SL017611t0001	4e-103	98.59	Bra032608	−	−	−	1.62925
Brapa2SL017620t0001	3e-45	99.01	Bra006949	AT2G36320	−	A20/AN1-like zinc finger family protein	1.71846
Brapa2SL017623t0001	0	98.12	Bra038677	AT3G11740	−	Protein of unknown function (DUF567)	3.52996
Brapa2SL017631t0001	0	100	Bra033423	AT3G52520	−	−	1.97929
Brapa2SL017633t0004	0	100	Bra017741	AT4G35985	−	Senescence/dehydration-associated protein-related	2.34223
Brapa2SL017634t0001	7e-86	94.61	Bra011145	AT4G29905	−	−	1.36306
Brapa2SL017640t0001	−	−	−	−	−	−	1.84492
Brapa2SL017647t0001	0	96.28	Bra006180	AT5G13100	−	−	1.9386
Brapa2SL017650t0001	5e-131	100	Bra008440	AT1G80790	−	XH/XS domain-containing protein	3.15452
Brapa2SL017656t0001	0	100	Bra016136	AT1G71450	−	Integrase-type DNA-binding superfamily protein	3.36373
Brapa2SL017702t0001	0	99.81	Bra006949	AT2G36320	−	A20/AN1-like zinc finger family protein	1.88821
Brapa2SL017704t0001	0	100	Bra000289	AT2G43120	−	RmlC-like cupins superfamily protein	1.86786
Brapa2SL017705t0001	0	100	Bra009626	AT5G01100	−	O-fucosyltransferase family protein	2.81707
Brapa2SL017708t0001	0	98.41	Bra026364	AT4G27280	−	Calcium-binding EF-hand family protein	2.11905
Brapa2SL017714t0001	0	100	Bra033148	AT4G11320	−	Papain family cysteine protease	1.55519
Brapa2SL017715t0001	0	99.26	Bra036755	AT1G34580	−	Major facilitator superfamily protein	3.90151
Brapa2SL017717t0001	0	100	Bra029147	AT5G52020	−	Integrase-type DNA-binding superfamily protein	3.21223
Brapa2SL017719t0001	0	100	Bra003635	AT1G78850	−	D-mannose binding lectin protein with Apple-like carbohydrate-binding domain	2.54322
Brapa2SL017749t0001	0	99.15	Bra040309	AT1G44830	−	Integrase-type DNA-binding superfamily protein	3.14139
Brapa2SL017757t0001	0	99.9	Bra035429	AT1G59740	−	Major facilitator superfamily protein	1.48895
Brapa2SL017760t0001	0	100	Bra039937	AT2G22880	−	VQ motif-containing protein	4.31646
Brapa2SL017770t0001	2e-104	100	Bra002346	AT5G20950	−	Glycosyl hydrolase family protein	1.81887
Brapa2SL017773t0001	0	97.84	Bra021379	AT3G03000	−	EF hand calcium-binding protein family	2.14754
Brapa2SL017780t0001	0	100	Bra036416	AT3G03990	−	alpha/beta-Hydrolases superfamily protein	1.81588
Brapa2SL017798t0001	3e-111	91.19	Bra039353	AT3G12910	−	NAC (No Apical Meristem) domain transcriptional regulator superfamily protein	1.33662
Brapa2SL017834t0001	0	99.07	Bra024459	AT2G18690	−	−	1.62069
Brapa2SL017839t0002	0	100	Bra022243	AT1G48440	−	B-cell receptor-associated 31-like	1.14812
Brapa2SL017840t0001	2e-157	98.72	Bra000006	AT3G53730	−	Histone superfamily protein	1.13948
Brapa2SL017849t0001	0	97.5	Bra016728	AT1G13520	−	Protein of unknown function (DUF1262)	2.89094
Brapa2SL017851t0001	3e-116	92.49	Bra021638	AT2G30500	−	Kinase interacting (KIP1-like) family protein	1.25345
Brapa2SL017861t0001	0	100	Bra007039	AT3G54000	−	−	4.60589
Brapa2SL017862t0001	0	98.16	Bra012479	AT1G25400	−	−	2.21733
Brapa2SL017866t0001	0	100	Bra025417	AT3G30460	−	RING/U-box superfamily protein	2.68196
Brapa2SL017869t0001	0	100	Bra016254	AT1G69900	−	Actin cross-linking protein	3.0085
Brapa2SL017871t0001	0	100	Bra016675	AT1G15010	−	−	4.06662
Brapa2SL017877t0001	0	98.95	Bra026643	AT2G01640	−	−	1.2778
Brapa2SL017878t0001	−	−	−	−	−	−	4.18446
Brapa2SL017880t0002	−	−	−	AT2G20625	−	Protein of unknown function (DUF626)	3.12628
Brapa2SL017882t0001	−	−	−	−	−	−	3.68323
Brapa2SL017883t0001	−	−	−	AT2G07240	−	cysteine-type peptidases;cysteine-type peptidases	5.94245
Brapa2SL017884t0001	2e-99	76.56	Bra036776	−	−	−	4.68212
Brapa2SL017885t0001	−	−	−	−	−	−	5.8785
Brapa2SL017886t0001	−	−	−	−	−	−	3.4895
Brapa2SL017891t0001	−	−	−	AT1G17640	−	RNA-binding (RRM/RBD/RNP motifs) family protein	6.03359
Brapa2SL017895t0001	−	−	−	AT2G07698	−	ATPase, F1 complex, alpha subunit protein	5.22628
Brapa2SL017896t0001	−	−	−	AT3G09200	−	Ribosomal protein L10 family protein	6.02767
Brapa2SL017897t0001	−	−	−	−	−	−	3.46757
Brapa2SL017900t0001	−	−	−	−	−	−	4.22639
Brapa2SL017901t0003	0	88.86	Bra008060	AT1G72890	−	Disease resistance protein (TIR-NBS class)	2.82556
Brapa2SL017902t0003	0	98.24	Bra006403	AT5G17350	−	−	3.6888
Brapa2SL017903t0001	3e-31	89.81	Bra034381	−	−	−	5.58746
Brapa2SL017906t0001	0	88.38	Bra022559	AT5G51680	−	hydroxyproline-rich glycoprotein family protein	1.74133
Brapa2SL017908t0001	0	99.81	Bra018346	AT2G30020	−	Protein phosphatase 2C family protein	3.68732
Brapa2SL017913t0003	0	94.34	Bra020460	AT5G57200	−	ENTH/ANTH/VHS superfamily protein	3.78227
Brapa2SL017915t0001	−	−	−	−	−	−	4.05132
Brapa2SL017916t0001	4e-50	92.7	Bra030474	AT1G36380	−	−	2.8474
Brapa2SL017917t0002	−	−	−	AT5G02960	−	Ribosomal protein S12/S23 family protein	5.95465
Brapa2SL017918t0004	0	99	Bra022605	AT5G52760	−	Copper transport protein family	3.02318
Brapa2SL017921t0002	0	87.11	Bra022772	AT2G30020	−	Protein phosphatase 2C family protein	3.74612
Brapa2SL017922t0001	−	−	−	AT2G07760	−	Zinc knuckle (CCHC-type) family protein	7.83508
Brapa2SL017924t0001	−	−	−	−	−	−	2.26674
Brapa2SL017928t0002	−	−	−	AT1G55150	−	DEA(D/H)-box RNA helicase family protein	6.75395
Brapa2SL017932t0001				AT3G42060	−	myosin heavy chain-related	4.52353
Brapa2SL017933t0001	6e-62	82.9	Bra031275	AT3G21330	−	basic helix-loop-helix (bHLH) DNA-binding superfamily protein	6.29675
Brapa2SL017935t0001	1e-66	85.83	Bra040302	AT2G15180	−	Zinc knuckle (CCHC-type) family protein	6.43087
Brapa2SL017938t0006	0	79.21	Bra006700	AT5G59670	−	Leucine-rich repeat protein kinase family protein	3.7628
Brapa2SL017939t0001	−	−	−	−	−	−	5.4368
Brapa2SL017943t0001	0	86.07	Bra018553	AT4G02420	−	Concanavalin A-like lectin protein kinase family protein	1.95448
Brapa2SL017945t0001	−	−	−	AT5G18440	−	−	6.06287
Brapa2SL017946t0002	6e-24	88.17	Bra002088	−	−	−	6.97983
Brapa2SL017947t0001	−	−	−	−	−	−	3.48694
Brapa2SL017950t0001	−	−	−	−	−	−	4.34513
Brapa2SL017952t0004	−	−	−	AT1G21280	−	−	7.11942
Brapa2SL017956t0001	2e-160	83.39	Bra015661	AT1G77620	−	P-loop containing nucleoside triphosphate hydrolases superfamily protein	1.39776
Brapa2SL017958t0011	8e-92	85.59	Bra001929	AT3G24140	−	basic helix-loop-helix (bHLH) DNA-binding superfamily protein	1.40885
Brapa2SL017959t0004	−	−	−	AT4G07350	−	−	11.0009
Brapa2SL017960t0001	−	−	−	−	−	−	4.8247
Brapa2SL017961t0001	0	95.71	Bra025621	AT5G40030	−	Protein kinase superfamily protein	2.48913
Brapa2SL017965t0001				AT5G59240	−	Ribosomal protein S8e family protein	5.41897
Brapa2SL017966t0004	−	−	−	−	−	−	6.52516
Brapa2SL017968t0001	−	−	−	AT3G07810	−	RNA-binding (RRM/RBD/RNP motifs) family protein	6.94245
Brapa2SL017970t0001	2e-118	81.04	Bra008544	AT4G00890	−	proline-rich family protein	5.37545
Brapa2SL017971t0003	−	−	−	AT1G64960	−	ARM repeat superfamily protein	6.16185
Brapa2SL017974t0001	−	−	−	−	−	−	4.92969
Brapa2SL017977t0001	2e-148	90.24	Bra008485	AT1G80245	−	Spc97 / Spc98 family of spindle pole body (SBP) component	1.41884
Brapa2SL017982t0001	3e-171	90.41	Bra020120	AT5G20670	−	Protein of unknown function (DUF1677)	3.26684
Brapa2SL017985t0001	0	90.29	Bra023620	AT5G17460	−		2.02946
Brapa2SL017986t0001	−	−	−	−	−	−	3.03585
Brapa2SL017987t0001	5e-95	82.57	Bra010368	AT4G28440	−	Nucleic acid-binding, OB-fold-like protein	2.07578
Brapa2SL017988t0001	2e-148	84.41	Bra001229	AT3G07020	−	UDP-Glycosyltransferase superfamily protein	1.93298
Brapa2SL017989t0003	3e-111	91.5	Bra020059	AT5G19740	−	Peptidase M28 family protein	3.07338
Brapa2SL017992t0001	−	−	−	AT3G24255	−	RNA-directed DNA polymerase (reverse transcriptase)-related family protein	8.48291
Brapa2SL017994t0002	−	−	−	AT4G27090	−	Ribosomal protein L14	5.58885
Brapa2SL017996t0001	0	89.29	Bra020292	AT5G59760	−	Protein of unknown function (DUF1635)	3.65167
Brapa2SL017997t0001	0	92.66	Bra007879	AT1G69760	−	−	2.28167
Brapa2SL017999t0004	0	90.96	Bra021606	AT2G30105	−	−	1.88935
Brapa2SL018001t0001	0	89.35	Bra008116	AT1G73930	−	−	1.56558
Brapa2SL018004t0001	−	−	−	AT1G14800	−	Nucleic acid-binding, OB-fold-like protein	5.52326
Brapa2SL018011t0001	0	100	Bra017700	AT4G35160	−	O-methyltransferase family protein	4.49008
Brapa2SL018014t0001	8e-86	88.76	Bra007905	AT1G70270	−	−	5.15079
Brapa2SL018015t0001	−	−	−	−	−	−	4.45427
Brapa2SL018016t0001	0	100	Bra014925	AT3G23230	−	Integrase-type DNA-binding superfamily protein	3.63595
Brapa2SL018017t0001	0	96.38	Bra023614	AT5G17350	−		4.29756
Brapa2SL018023t0004	−	−	−	−	−	−	5.78361
Brapa2SL018024t0001	−	−	−	−	−	−	3.05799
Brapa2SL018025t0001	−	−	−	−	−	−	6.11937
Brapa2SL018028t0001	0	91.65	Bra020313	AT5G59550	−	zinc finger (C3HC4-type RING finger) family protein	3.00241
Brapa2SL018029t0001	−	−	−	AT1G77620	−	P-loop containing nucleoside triphosphate hydrolases superfamily protein	3.41816
Brapa2SL018030t0001	−	−	−	AT3G47370	−	Ribosomal protein S10p/S20e family protein	4.09747
Brapa2SL018031t0001	0	89.31	Bra008469	AT1G80510	−	Transmembrane amino acid transporter family protein	1.79095
Brapa2SL018032t0001	0	100	Bra019087	AT2G20350	−	Integrase-type DNA-binding superfamily protein	6.49799
Brapa2SL018033t0001	6e-161	89.85	Bra033197	AT4G10080	−	−	2.38146
Brapa2SL018034t0001	−	−	−	AT4G29090	−	Ribonuclease H-like superfamily protein	7.10261
Brapa2SL018037t0001	−	−	−	−	−	−	4.00363
Brapa2SL018042t0008	3e-89	92.24	Bra013202	AT2G04540	−	Beta-ketoacyl synthase	2.79738
Brapa2SL018043t0001	−	−	−	−	−	−	6.19511
Brapa2SL018045t0001	−	−	−	AT5G03204	−	−	4.85188
Brapa2SL018047t0001	−	−	−	−	−	−	6.49808
Brapa2SL018049t0001	−	−	−	AT2G27710	−	60S acidic ribosomal protein family	5.72647
Brapa2SL018051t0001	8e-110	86.61	Bra005391	AT4G03740	−	−	3.14242
Brapa2SL018056t0001	6e-46	93.6	Bra029967	−	−	−	2.44559
Brapa2SL018058t0001	−	−	−	−	−	−	4.71147
Brapa2SL018059t0001	−	−	−	−	−	−	4.14197
Brapa2SL018064t0001	−	−	−	−	−	−	6.30176
Brapa2SL018066t0001	0	88.64	Bra020272	AT5G59980	−	Polymerase/histidinol phosphatase-like	1.06425
Brapa2SL018068t0001	0	90.87	Bra008473	AT1G80450	−	VQ motif-containing protein	2.80466
Brapa2SL018076t0002	1e-21	91.89	Bra029757	−	−	−	3.82523
Brapa2SL018082t0001	−	−	−	−	−	−	7.31609
Brapa2SL018086t0001	−	−	−	−	−	−	5.8521
Brapa2SL018087t0001	−	−	−	AT3G09630	−	Ribosomal protein L4/L1 family	5.91728
Brapa2SL018088t0001	−	−	−	−	−	−	3.62072
Brapa2SL018089t0001	3e-43	100	Bra003707	AT1G76790	−	O-methyltransferase family protein	1.18243
Brapa2SL018090t0001	−	−	−	−	−	−	4.22617
Brapa2SL018091t0001	0	90.66	Bra007913	AT1G70420	−	Protein of unknown function (DUF1645)	2.77004
Brapa2SL018093t0001	−	−	−	−	−	−	5.18435
Brapa2SL018094t0001	−	−	−	AT4G31860	−	Protein phosphatase 2C family protein	3.68164
Brapa2SL018096t0001	2e-58	80.54	Bra028080	−	−	−	3.95537
Brapa2SL018098t0001	−	−	−	AT5G45570	−	Ulp1 protease family protein	3.68931
Brapa2SL018099t0003	−	−	−	AT1G62740	−	stress-inducible protein, putative	5.94799
Brapa2SL018100t0001	−	−	−	AT2G07760	−	Zinc knuckle (CCHC-type) family protein	5.90442
Brapa2SL018102t0001	−	−	−	−	−	−	5.07422
Brapa2SL018103t0001	−	−	−	AT2G07760	−	Zinc knuckle (CCHC-type) family protein	3.73411
Brapa2SL018107t0001	−	−	−	AT3G17250	−	Protein phosphatase 2C family protein	5.79744
Brapa2SL018108t0001	2e-145	95.11	Bra020181	AT5G22280	−	−	1.17547
Brapa2SL018109t0001	−	−	−	AT1G64260	−	MuDR family transposase	5.00389
Brapa2SL018110t0001	8e-128	84.55	Bra007987	AT5G66000	−	−	3.91964
Brapa2SL018112t0001	−	−	−	AT4G40030	−	Histone superfamily protein	4.0318
Brapa2SL018113t0001	−	−	−	−	−	−	5.48941
Brapa2SL018116t0001	5e-99	87.3	Bra015661	AT1G77620	−	P-loop containing nucleoside triphosphate hydrolases superfamily protein	3.0356
Brapa2SL018122t0001	−	−	−	−	−	−	5.79744
Brapa2SL018123t0001	−	−	−	−	−	−	7.27693
Brapa2SL018124t0001	0	100	Bra013738	AT4G23870	−	−	3.53434
Brapa2SL018125t0001	−	−	−	−	−	−	4.30676
Brapa2SL018128t0001	−	−	−	AT1G43730	−	RNA-directed DNA polymerase (reverse transcriptase)-related family protein	3.34513
Brapa2SL018129t0001	−	−	−	AT1G74150	−	Galactose oxidase/kelch repeat superfamily protein	3.68196
Brapa2SL018130t0001	2e-94	96.23	Bra024336	−	−	−	3.97268
Brapa2SL018131t0001	0	91.67	Bra020179	AT5G22250	−	Polynucleotidyl transferase, ribonuclease H-like superfamily protein	4.48909
Brapa2SL018136t0001	−	−	−	−	−	−	5.09747
Brapa2SL018138t0001	1e-130	86.03	Bra009301	AT5G06990	−	Protein of unknown function, DUF617	3.16945
Brapa2SL018141t0001	−	−	−	AT1G70600	−	Ribosomal protein L18e/L15 superfamily protein	5.44149
Brapa2SL018143t0001	8e-25	83.21	Bra027643	AT3G57800	−	basic helix-loop-helix (bHLH) DNA-binding superfamily protein	4.60467
Brapa2SL018146t0001	−	−	−	−	−	−	5.47236
Brapa2SL018149t0001	−	−	−	−	−	−	4.8247
Brapa2SL018150t0001	−	−	−	−	−	−	4.34513
Brapa2SL018154t0001	1e-19	98.18	Bra010055	−	−	−	2.3334
Brapa2SL018156t0001	−	−	−	AT1G16700	−	Alpha-helical ferredoxin	3.41912
Brapa2SL018157t0002	−	−	−	−	−	−	4.26671
Brapa2SL018160t0001	−	−	−	AT3G58700	−	Ribosomal L5P family protein	6.08565
Brapa2SL018161t0001	−	−	−	AT3G18295	−	Protein of unknown function (DUF1639)	6.27914
Brapa2SL018164t0001	−	−	−	−	−	−	2.97268
Brapa2SL018165t0001	−	−	−	−	−	−	5.09724
Brapa2SL018168t0002	−	−	−	AT1G09640	−	Translation elongation factor EF1B, gamma chain	5.30666
Brapa2SL018173t0001	−	−	−	−	−	−	3.68228
Brapa2SL018175t0001	−	−	−	AT1G64260	−	MuDR family transposase	3.93717
Brapa2SL018176t0001	0	93.49	Bra020161	AT5G21950	−	alpha/beta-Hydrolases superfamily protein	2.09717
Brapa2SL018177t0001	−	−	−	−	−	−	4.30614
Brapa2SL018178t0001	2e-132	100	Bra039193	AT2G23270	−	−	1.91529
Brapa2SL018180t0001	−	−	−	AT3G02080	−	Ribosomal protein S19e family protein	5.26692
Brapa2SL018181t0001	−	−	−	−	−	−	4.72281
Brapa2SL018185t0001	−	−	−	AT4G27130	−	Translation initiation factor SUI1 family protein	3.85146
Brapa2SL018188t0001	0	79.02	Bra023670	AT5G18350	−	Disease resistance protein (TIR-NBS-LRR class) family	1.42994
Brapa2SL018192t0001	−	−	−	−	−	−	3.79744
Brapa2SL018193t0001	−	−	−	AT1G14800	−	Nucleic acid-binding, OB-fold-like protein	3.95406
Brapa2SL018194t0001	−	−	−	AT3G25270	−	Ribonuclease H-like superfamily protein	4.8787
Brapa2SL018196t0002	−	−	−	AT1G74050	−	Ribosomal protein L6 family protein	5.16303
Brapa2SL018198t0001	−	−	−	−	−	−	2.72058
Brapa2SL018199t0001	3e-168	100	Bra031435	AT1G61340	−	F-box family protein	2.3349
Brapa2SL018200t0001	−	−	−	−	−	−	6.13028
Brapa2SL018202t0001	0	93.55	Bra034039	AT1G66920	−	Protein kinase superfamily protein	2.68131
Brapa2SL018203t0001	−	−	−	−	−	−	4.45464
Brapa2SL018204t0001				AT4G04650	−	RNA-directed DNA polymerase (reverse transcriptase)-related family protein	2.62072
Brapa2SL018206t0001	2e-81	93.97	Bra033121	AT4G12080	−	AT-hook motif nuclear-localized protein 1	3.4895
Brapa2SL018207t0001	9e-129	97.74	Bra037705	AT1G47540	−	Scorpion toxin-like knottin superfamily protein	4.0278
Brapa2SL018209t0001	−	−	−	−	−	−	4.71178
Brapa2SL018224t0001	−	−	−	AT5G18880	−	RNA-directed DNA polymerase (reverse transcriptase)-related family protein	3.62139
Brapa2SL018225t0001	−	−	−	AT5G59950	−	RNA-binding (RRM/RBD/RNP motifs) family protein	5.5726
Brapa2SL018229t0001	−	−	−	AT3G16780	−	Ribosomal protein L19e family protein	4.99191
Brapa2SL018231t0001	−	−	−	AT5G12110	−	Glutathione S-transferase, C-terminal-like;Translation elongation factor EF1B/ribosomal protein S6	4.71695
Brapa2SL018233t0001	4e-29	92.22	Bra011307	−	−	−	2.54064
Brapa2SL018236t0001	−	−	−	−	−	−	5.48922
Brapa2SL018238t0001	−	−	−	AT5G36228	−	nucleic acid binding;zinc ion binding	4.4895
Brapa2SL018241t0002	−	−	−	AT2G13770	−	−	2.00259
Brapa2SL018244t0001	−	−	−	−	−	−	5.36383
Brapa2SL018245t0001	4e-80	87.64	Bra030729	AT1G08480	−	−	3.04181
Brapa2SL018248t0001	−	−	−	−	−	−	4.76935
Brapa2SL018256t0001	−	−	−	AT2G31610	−	Ribosomal protein S3 family protein	6.70431
Brapa2SL018257t0001	−	−	−	ATMG01120	−	NADH dehydrogenase 1B	4.34472
Brapa2SL018261t0001	−	−	−	−	−	−	4.41912
Brapa2SL018262t0001	0	91.71	Bra023704	AT5G19110	−	Eukaryotic aspartyl protease family protein	1.48944
Brapa2SL018265t0001	−	−	−	−	−	−	3.68164
Brapa2SL018266t0001	2e-115	95.38	Bra034039	AT1G66920	−	Protein kinase superfamily protein	2.71583
Brapa2SL018271t0001	−	−	−	−	−	−	6.26687
Brapa2SL018272t0001	−	−	−	−	−	−	3.62039
Brapa2SL018276t0001	1e-34	88.28	Bra026318	−	−	−	5.28512
Brapa2SL018278t0001	−	−	−	AT1G64260	−	MuDR family transposase	4.48931
Brapa2SL018279t0001	−	−	−	−	−	−	3.79832
Brapa2SL018280t0001	0	83.75	Bra038401	AT3G30520	−		5.94239
Brapa2SL018281t0001	3e-28	97.3	Bra035109	−	−		1.90262
Brapa2SL018282t0002	−	−	−	AT1G60720	−	RNA-directed DNA polymerase (reverse transcriptase)-related family protein	6.34497
Brapa2SL018283t0001	−	−	−	−	−	−	5.32546
Brapa2SL018284t0001	−	−	−	−	−	−	3.41854
Brapa2SL018290t0001	0	93.44	Bra020316	AT5G59470	−	Mannose-P-dolichol utilization defect 1 protein	1.47924
Brapa2SL018291t0001	−	−	−	−	−	−	4.64243
Brapa2SL018297t0001	−	−	−	−	−	−	3.22639
Brapa2SL018299t0001	1e-12	95.65	Bra031065	−	−	−	5.81455
Brapa2SL018300t0001	0	97.21	Bra025621	AT5G40030	−	Protein kinase superfamily protein	3.28708
Brapa2SL018302t0002	−	−	−	−	−	−	6.74093
Brapa2SL018303t0001	−	−	−	−	−	−	4.52388
Brapa2SL018305t0001	2e-158	88.63	Bra034071	−	−	−	3.77132
Brapa2SL018307t0001	−	−	−	−	−	−	3.41893
Brapa2SL018310t0001	−	−	−	−	−	−	3.34513
Brapa2SL018312t0001	2e-170	90.67	Bra022490	AT1G65160	−	Ubiquitin carboxyl-terminal hydrolase family protein	6.30649
Brapa2SL018314t0001	0	91	Bra000711	AT4G10480	−	Nascent polypeptide-associated complex (NAC), alpha subunit family protein	1.98524
Brapa2SL018316t0001	0	100	Bra019184	AT4G25190	−	Family of unknown function (DUF566)	8.04826
Brapa2SL018318t0001	−	−	−	−	−	−	8.32584
Brapa2SL018319t0001	−	−	−	−	−	−	3.4895
Brapa2SL018321t0001				AT3G24255	−	RNA-directed DNA polymerase (reverse transcriptase)-related family protein	3.90462
Brapa2SL018324t0001	0	86.91	Bra020234	AT5G60710	−	Zinc finger (C3HC4-type RING finger) family protein	1.11617
Brapa2SL018325t0001	−	−	−	−	−	−	8.1658
Brapa2SL018326t0001	0	91.98	Bra008115	AT1G73885	−	−	1.27549
Brapa2SL018328t0002	3e-20	86.17	Bra001594	AT3G15380	−	Plasma-membrane choline transporter family protein	5.92016
Brapa2SL018329t0001	−	−	−	−	−	−	4.95511
Brapa2SL018336t0001	−	−	−	AT3G23390	−	Zinc-binding ribosomal protein family protein	4.71163
Brapa2SL018346t0001	2e-46	81.62	Bra020736	AT3G27900	−	Protein of unknown function (DUF1184)	2.68441
Brapa2SL018348t0001	0	92.55	Bra022502	AT1G64980	−	Nucleotide-diphospho-sugar transferases superfamily protein	2.0043
Brapa2SL018351t0001	2e-147	97.39	Bra008162	AT1G74670	−	Gibberellin-regulated family protein	2.34422
Brapa2SL018357t0002	0	96.92	Bra034038	AT1G67000	−	Protein kinase superfamily protein	2.24192
Brapa2SL018358t0001	0	92.17	Bra008307	AT1G77420	−	alpha/beta-Hydrolases superfamily protein	2.43459
Brapa2SL018362t0001	−	−	−	AT2G07727	−	Di-haem cytochrome, transmembrane;Cytochrome b/b6, C-terminal	4.22661
Brapa2SL018363t0001	−	−	−	AT2G07760	−	Zinc knuckle (CCHC-type) family protein	8.54613
Brapa2SL018367t0001	3e-17	92.06	Bra038218	AT3G19570	−	Family of unknown function (DUF566)	4.07239
Brapa2SL018369t0003	−	−	−	−	−	−	1.79744
Brapa2SL018373t0001	2e-81	91.36	Bra008317	AT1G77600	−	ARM repeat superfamily protein	3.32034
Brapa2SL018374t0001	0	94.99	Bra034005	AT1G67330	−	Protein of unknown function (DUF579)	3.52894
Brapa2SL018376t0001	−	−	−	−	−	−	8.90422
Brapa2SL018380t0001	−	−	−	AT1G43145	−	−	5.32587
Brapa2SL018381t0001	0	92	Bra040656	AT4G08320	−	Tetratricopeptide repeat (TPR)-like superfamily protein	1.2729
Brapa2SL018382t0001	0	93.98	Bra008166	AT1G74730	−	Protein of unknown function (DUF1118)	1.03813
Brapa2SL018385t0001	−	−	−	AT1G72040	−	P-loop containing nucleoside triphosphate hydrolases superfamily protein	5.05095
Brapa2SL018386t0001	0	94.17	Bra029967	AT3G49720	−	−	1.95435
Brapa2SL018388t0001	0	100	Bra013630	AT4G22620	−	SAUR-like auxin-responsive protein family	4.65246
Brapa2SL018389t0001	−	−	−	AT1G70180	−	Sterile alpha motif (SAM) domain-containing protein	2.16775
Brapa2SL018390t0001	−	−	−	AT2G32060	−	Ribosomal protein L7Ae/L30e/S12e/Gadd45 family protein	4.34513
Brapa2SL018394t0001	6e-102	100	Bra028299	AT5G52220	−	−	3.68074
Brapa2SL018399t0001	2e-166	92.48	Bra034004	AT1G67340	−	HCP-like superfamily protein with MYND-type zinc finger	1.49292
Brapa2SL018400t0001	0	91.33	Bra027693	AT1G68620	−	alpha/beta-Hydrolases superfamily protein	2.7015
Brapa2SL018401t0001	2e-91	88.34	Bra017538	−	−	−	5.52764
Brapa2SL018403t0001	−	−	−	−	−	−	3.03531
Brapa2SL018404t0001	−	−	−	AT3G31430	−	−	8.18709
Brapa2SL018405t0001	−	−	−	AT5G60390	−	GTP binding Elongation factor Tu family protein	4.66854
Brapa2SL018407t0001	−	−	−	AT5G59850	−	Ribosomal protein S8 family protein	5.523
Brapa2SL018411t0001	0	85.77	Bra008034	AT1G72460	−	Leucine-rich repeat protein kinase family protein	1.24158
Brapa2SL018412t0001	−	−	−	ATMG00160	−	cytochrome oxidase 2	2.68196
Brapa2SL018413t0001	−	−	−	−	−	−	4.48895
Brapa2SL018414t0001	4e-78	100	Bra000512	AT2G27389	−	−	3.62056
Brapa2SL018419t0001	9e-156	87.99	Bra020068	AT5G19860	−	Protein of unknown function, DUF538	2.33636
Brapa2SL018422t0001	0	99.18	Bra029242	AT5G62865	−	−	3.16023
Brapa2SL018424t0001	−	−	−	AT3G47680	−	DNA binding	4.21938
Brapa2SL018425t0001	−	−	−	−	−	−	3.55678
Brapa2SL018431t0001	−	−	−	−	−	−	3.06809
Brapa2SL018432t0001	0	95.59	Bra019414	AT3G45020	−	Ribosomal L18p/L5e family protein	2.02256
Brapa2SL018433t0001	2e-83	94.06	Bra033928	AT1G68500	−	−	2.18894
Brapa2SL018434t0001	−	−	−	−	−	−	4.38093
Brapa2SL018439t0001	0	100	Bra019377	AT4G22490	−	Bifunctional inhibitor/lipid-transfer protein/seed storage 2S albumin superfamily protein	4.14128
Brapa2SL018440t0001	−	−	−	AT4G29090	−	Ribonuclease H-like superfamily protein	4.79758
Brapa2SL018442t0001	3e-126	86.77	Bra038324	AT1G69170	−	Squamosa promoter-binding protein-like (SBP domain) transcription factor family protein	1.38263
Brapa2SL018445t0001	−	−	−	AT3G10090	−	Nucleic acid-binding, OB-fold-like protein	5.40083
Brapa2SL018447t0001	5e-65	89	Bra013044	−	−	−	5.55652
Brapa2SL018450t0001	2e-132	100	Bra031061	AT1G19020	−	−	4.1915
Brapa2SL018452t0001	−	−	−	AT5G18380	−	Ribosomal protein S5 domain 2-like superfamily protein	5.24733
Brapa2SL018453t0001	−	−	−	−	−	−	6.40073
Brapa2SL018457t0001	1e-73	97.52	Bra033972	AT1G67920	−	−	3.37633
Brapa2SL018458t0001	−	−	−	−	−	−	6.44561
Brapa2SL018459t0001	−	−	−	−	−	−	7.49368
Brapa2SL018465t0001	8e-21	88.37	Bra036893	−	−	−	7.99482
Brapa2SL018469t0001	−	−	−	−	−	−	4.22639
Brapa2SL018471t0001	−	−	−	AT3G52590	−	ubiquitin extension protein 1	2.19414
Brapa2SL018472t0001	3e-40	87.33	Bra020619	−	−	−	2.70776
Brapa2SL018474t0001	−	−	−	AT1G80170	−	Pectin lyase-like superfamily protein	4.09747
Brapa2SL018485t0001	−	−	−	−	−	−	1.82778
Brapa2SL018487t0001	1e-179	89.55	Bra020309	AT5G59610	−	Chaperone DnaJ-domain superfamily protein	1.24307
Brapa2SL018493t0001	−	−	−	−	−	−	5.79736
Brapa2SL018498t0001	0	85.32	Bra020446	AT5G57370	−	−	1.10425
Brapa2SL018500t0001	−	−	−	−	−	−	5.28719
Brapa2SL018501t0001	−	−	−	−	−	−	4.4895
Brapa2SL018503t0001	−	−	−	−	−	−	5.05119
Brapa2SL018507t0001	−	−	−	−	−	−	3.68196
Brapa2SL018509t0001	1e-121	87.31	Bra015294	AT1G04200	−	−	1.86224
Brapa2SL018511t0001	6e-165	84.41	Bra019109	AT4G26400	−	RING/U-box superfamily protein	1.97239
Brapa2SL018512t0001	−	−	−	−	−	−	6.05119
Brapa2SL018513t0001	1e-34	91.51	Bra035344	−	−	−	3.95458
Brapa2SL018514t0001	0	99.65	Bra014837	AT3G54150	−	S-adenosyl-L-methionine-dependent methyltransferases superfamily protein	2.16491
Brapa2SL018515t0001	1e-72	92.19	Bra003855	−	−	−	1.2158
Brapa2SL018516t0001	1e-165	88.09	Bra007963	AT1G71130	−	Integrase-type DNA-binding superfamily protein	1.7568
Brapa2SL018518t0001	−	−	−	−	−	−	3.7407
Brapa2SL018519t0001	−	−	−	−	−	−	5.34503
Brapa2SL018520t0001	0	100	Bra017700	AT4G35160	−	O-methyltransferase family protein	3.45464
Brapa2SL018523t0002	3e-37	78.05	Bra008298	AT1G77270	−	−	4.00338
Brapa2SL018526t0001	0	81.97	Bra033923	AT1G68550	−	Integrase-type DNA-binding superfamily protein	1.78666
Brapa2SL018528t0001	2e-128	86.47	Bra020164	AT5G21280	−	hydroxyproline-rich glycoprotein family protein	2.46684
Brapa2SL018529t0001	−	−	−	AT5G18880	−	RNA-directed DNA polymerase (reverse transcriptase)-related family protein	5.75532
Brapa2SL018531t0001	−	−	−	AT1G52950	−	Nucleic acid-binding, OB-fold-like protein	5.02755
Brapa2SL018532t0001	−	−	−	−	−	−	3.7407
Brapa2SL018533t0001	−	−	−	AT2G21130	−	Cyclophilin-like peptidyl-prolyl cis-trans isomerase family protein	5.68196
Brapa2SL018537t0001	−	−	−	AT5G36925	−	−	4.74273
Brapa2SL018538t0001	−	−	−	AT1G10000	−	Ribonuclease H-like superfamily protein	4.55643
Brapa2SL018539t0001	0	91.23	Bra033935	AT1G68440	−	−	1.02225
Brapa2SL018543t0001	−	−	−	AT2G05642	−	Nucleic acid-binding, OB-fold-like protein	5.16303
Brapa2SL018546t0001	2e-27	81.29	Bra006069	−	−	−	3.62072
Brapa2SL018551t0001	−	−	−	−	−	−	4.45538
Brapa2SL018553t0001	−	−	−	AT1G75420	−	UDP-Glycosyltransferase superfamily protein	3.4895
Brapa2SL018554t0001	−	−	−	AT1G77940	−	Ribosomal protein L7Ae/L30e/S12e/Gadd45 family protein	5.097
Brapa2SL018555t0001	1e-158	90.8	Bra020049	AT5G19570	−	−	1.40238
Brapa2SL018557t0001	−	−	−	−	−	−	5.50643
Brapa2SL018559t0003	0	82.96	Bra017486	AT5G47430	−	DWNN domain, a CCHC-type zinc finger	1.86267
Brapa2SL018561t0001	9e-31	84.72	Bra020216	AT5G22810	−	GDSL-like Lipase/Acylhydrolase superfamily protein	3.41893
Brapa2SL018562t0001	−	−	−	−	−	−	3.41969
Brapa2SL018565t0001	−	−	−	ATMG00160	−	cytochrome oxidase 2	3.48877
Brapa2SL018567t0001	2e-20	98.21	Bra002771	−	−	−	1.62395
Brapa2SL018570t0001	6e-41	90.15	Bra025768	−	−	−	2.90381
Brapa2SL018574t0002	2e-37	94.95	Bra019819	−	−	−	1.76393
Brapa2SL018576t0001	3e-60	100	Bra021698	−	−	−	1.52548
Brapa2SL018577t0001	−	−	−	−	−	−	3.55608
Brapa2SL018579t0001	−	−	−	AT1G64260	−	MuDR family transposase	6.44547
Brapa2SL018583t0001	−	−	−	−	−	−	5.63612
Brapa2SL018588t0001	−	−	−	−	−	−	6.07422
Brapa2SL018590t0001	5e-166	99.38	Bra016364	AT5G28010	−	Polyketide cyclase/dehydrase and lipid transport superfamily protein	3.15817
Brapa2SL018592t0001	−	−	−	−	−	−	6.16314
Brapa2SL018597t0001	−	−	−	−	−	−	3.90408
Brapa2SL018598t0001	−	−	−	−	−	−	3.62039
Brapa2SL018599t0001	−	−	−	−	−	−	4.93009
Brapa2SL018600t0001	3e-34	86.86	Bra011256	AT4G31290	−	ChaC-like family protein	4.94822
Brapa2SL018602t0001	0	89.02	Bra033784	AT3G47830	−	DNA glycosylase superfamily protein	5.71178
Brapa2SL018604t0001	1e-93	90.98	Bra011661	AT2G17990	−	−	2.69912
Brapa2SL018606t0001	−	−	−	−	−	−	3.64254
Brapa2SL018608t0001	−	−	−	AT4G03740	−	−	5.40073
Brapa2SL018610t0001	−	−	−	AT1G79540	−	Pentatricopeptide repeat (PPR) superfamily protein	3.18468
Brapa2SL018611t0001	−	−	−	−	−	−	4.41893
Brapa2SL018612t0003	0	85.9	Bra004253	AT3G26100	−	Regulator of chromosome condensation (RCC1) family protein	2.00602
Brapa2SL018616t0001	2e-70	93.79	Bra034544	−	−	−	5.18528
Brapa2SL018617t0001	−	−	−	AT3G07810	−	RNA-binding (RRM/RBD/RNP motifs) family protein	4.22617
Brapa2SL018620t0001	−	−	−	−	−	−	4.71147
Brapa2SL018623t0001	0	92.84	Bra008068	AT1G73040	−	Mannose-binding lectin superfamily protein	1.91518
Brapa2SL018624t0001	−	−	−	−	−	−	4.30676
Brapa2SL018625t0001	2e-123	92.83	Bra020221	AT5G22860	−	Serine carboxypeptidase S28 family protein	1.39051
Brapa2SL018626t0001	−	−	−	−	−	−	2.68244
Brapa2SL018628t0002	9e-48	90.85	Bra018008	AT3G49100	−	Signal recognition particle, SRP9/SRP14 subunit	2.99604
Brapa2SL018629t0001	3e-76	89.61	Bra033144	AT4G11440	−	Mitochondrial substrate carrier family protein	1.97042
Brapa2SL018633t0001	2e-75	100	Bra001824	−	−	−	2.62272
Brapa2SL018634t0001	7e-177	88.37	Bra007976	AT1G71430	−	−	1.14128
Brapa2SL018636t0001	0	90.14	Bra027044	−	−	−	4.95537
Brapa2SL018637t0001	1e-12	95.56	Bra036384	−	−	−	3.85174
Brapa2SL018638t0004	−	−	−	−	−	−	5.14128
Brapa2SL018639t0001	−	−	−	AT5G04800	−	Ribosomal S17 family protein	6.00376
Brapa2SL018641t0001	−	−	−	−	−	−	4.34492
Brapa2SL018643t0001	0	100	Bra040603	AT3G02820	−	zinc knuckle (CCHC-type) family protein	3.4895
Brapa2SL018645t0001	−	−	−	−	−	−	5.18446
Brapa2SL018651t0001	0	85	Bra027614	AT1G12630	−	Integrase-type DNA-binding superfamily protein	3.61962
Brapa2SL018652t0001	−	−	−	−	−	−	5.38259
Brapa2SL018658t0001	3e-29	85.19	Bra020286	AT5G59800	−	methyl-CPG-binding domain 7	3.74101
Brapa2SL018659t0001	−	−	−	−	−	−	4.85146
Brapa2SL018662t0001	0	100	Bra024063	AT4G30570	−	Glucose-1-phosphate adenylyltransferase family protein	1.56761
Brapa2SL018667t0001	0	94.22	Bra020237	AT5G60680	−	Protein of unknown function, DUF584	1.67056
Brapa2SL018668t0001	−	−	−	AT5G48760	−	Ribosomal protein L13 family protein	4.72647
Brapa2SL018670t0001	−	−	−	−	−	−	4.48968
Brapa2SL018672t0001	−	−	−	−	−	−	5.81128
Brapa2SL018673t0001	−	−	−	−	−	−	4.05156
Brapa2SL018675t0001	−	−	−	−	−	−	3.90435
Brapa2SL018677t0001	−	−	−	−	−	−	7.38698
Brapa2SL018678t0003	0	92.55	Bra034002	AT1G67360	−	Rubber elongation factor protein (REF)	1.83645
Brapa2SL018680t0001	0	91.14	Bra008135	AT1G74150	−	Galactose oxidase/kelch repeat superfamily protein	2.4183
Brapa2SL018682t0001	0	93.69	Bra020144	AT5G21070	−	−	1.12119
Brapa2SL018683t0001	3e-109	100	Bra022030	AT5G46295	−	−	3.09722
Brapa2SL018684t0001	−	−	−	−	−	−	6.15259
Brapa2SL018685t0001	−	−	−	AT5G02610	−	Ribosomal L29 family protein	4.38269
Brapa2SL018688t0001	−	−	−	AT1G73230	−	Nascent polypeptide-associated complex NAC	4.7692
Brapa2SL018691t0001	−	−	−	−	−	−	4.22704
Brapa2SL018692t0001	−	−	−	−	−	−	4.79593
Brapa2SL018697t0001	7e-117	88.55	Bra008401	AT1G79190	−	ARM repeat superfamily protein	1.75289
Brapa2SL018698t0001	6e-74	87.76	Bra014733	AT3G55605	−	Mitochondrial glycoprotein family protein	1.7752
Brapa2SL018700t0002	5e-77	75.32	Bra017679	AT3G31430	−	−	6.07452
Brapa2SL018701t0001	9e-111	93.63	Bra020180	AT5G22270	−	−	2.07766
Brapa2SL018703t0001	6e-96	99.48	Bra024499	AT2G17660	−	RPM1-interacting protein 4 (RIN4) family protein	5.26682
Brapa2SL018704t0001	−	−	−	−	−	−	7.7336
Brapa2SL018705t0002	−	−	−	−	−	−	5.24669
Brapa2SL018706t0002	−	−	−	−	−	−	1.87352
Brapa2SL018709t0001	−	−	−	−	−	−	4.22595
Brapa2SL018712t0001	−	−	−	−	−	−	5.93002
Brapa2SL018713t0001	−	−	−	−	−	−	3.22367
Brapa2SL018714t0001	−	−	−	AT4G25740	−	RNA binding Plectin/S10 domain-containing protein	5.14151
Brapa2SL018715t0002	−	−	−	AT2G05642	−	Nucleic acid-binding, OB-fold-like protein	7.42351
Brapa2SL018716t0001	5e-44	100	Bra020491	−	−	−	1.11286
Brapa2SL018718t0001	−	−	−	−	−	−	2.68259
Brapa2SL018719t0001	−	−	−	AT2G05642	−	Nucleic acid-binding, OB-fold-like protein	3.0068
Brapa2SL018726t0001	5e-84	81.75	Bra000714	AT4G10570	−	ubiquitin-specific protease 9	3.06257
Brapa2SL018727t0001	0	93.33	Bra008103	AT1G18260	−	HCP-like superfamily protein	2.18435
Brapa2SL018728t0001	3e-177	92.99	Bra023711	AT5G19190	−	−	1.69987
Brapa2SL018733t0001	−	−	−	−	−	−	5.20558
Brapa2SL018734t0001	−	−	−	−	−	−	1.57668
Brapa2SL018735t0001	0	99.07	Bra032607	AT1G02380	−		4.09837
Brapa2SL018739t0001	−	−	−	−	−	−	4.76935
Brapa2SL018742t0001	−	−	−	−	−	−	4.62056
Brapa2SL018743t0001	1e-137	98.21	Bra000811	AT4G05010	−	F-box family protein	4.26668
Brapa2SL018744t0001	−	−	−	−	−	−	3.34655
Brapa2SL018745t0002	−	−	−	−	−	−	5.28698
Brapa2SL018747t0001	−	−	−	−	−	−	4.90435
Brapa2SL018753t0001	−	−	−	−	−	−	3.62139
Brapa2SL018756t0001	−	−	−	−	−	−	5.81128
Brapa2SL018757t0001	0	100	Bra031069	AT1G19210	−	Integrase-type DNA-binding superfamily protein	4.63652
Brapa2SL018767t0001	3e-148	84.87	Bra016037	AT1G72740	−	Homeodomain-like/winged-helix DNA-binding family protein	3.06614
Brapa2SL018776t0001	4e-117	84.67	Bra008072	AT1G73130	−	−	1.57249
Brapa2SL018781t0001	−	−	−	AT1G74270	−	Ribosomal protein L35Ae family protein	5.87829
Brapa2SL018784t0002	7e-163	85.29	Bra000721	AT4G10790	−	UBX domain-containing protein	1.57832
Brapa2SL018785t0001	0	100	Bra016400	AT1G21910	−	Integrase-type DNA-binding superfamily protein	3.95266
Brapa2SL018789t0001	6e-97	91.51	Bra029920	AT3G48800	−	Sterile alpha motif (SAM) domain-containing protein	1.82282
Brapa2SL018790t0001	−	−	−	AT3G53730	−	Histone superfamily protein	6.48068
Brapa2SL018795t0002	−	−	−	−	−	−	6.00389
Brapa2SL018796t0001	−	−	−	−	−	−	4.09771
Brapa2SL018797t0001	2e-124	84.2	Bra008111	AT1G73770	−	−	3.46546
Brapa2SL018798t0001	−	−	−	−	−	−	4.38172
Brapa2SL018801t0001	3e-94	91.87	Bra008005	AT1G72060	−	serine-type endopeptidase inhibitors	3.77556
Brapa2SL018808t0001	−	−	−	−	−	−	4.87843
Brapa2SL018812t0001	4e-17	78.29	Bra031494	−	−	−	4.7692
Brapa2SL018813t0001	−	−	−	AT3G49910	−	Translation protein SH3-like family protein	4.38269
Brapa2SL018814t0001	−	−	−	AT1G64255	−	MuDR family transposase	3.41854
Brapa2SL018815t0001	−	−	−	AT1G71080	−	RNA polymerase II transcription elongation factor	3.21126
Brapa2SL018816t0001	−	−	−	−	−	−	3.68228
Brapa2SL018817t0001	0	91.65	Bra011360	AT4G32605	−	Mitochondrial glycoprotein family protein	2.16515
Brapa2SL018826t0001	−	−	−	AT1G64260	−	MuDR family transposase	3.21096
Brapa2SL018845t0001	−	−	−	−	−	−	1.15848
Brapa2SL018847t0002	−	−	−	−	−	−	3.7407
Brapa2SL018849t0001	−	−	−	AT1G43730	−	RNA-directed DNA polymerase (reverse transcriptase)-related family protein	3.34472
Brapa2SL018850t0001	−	−	−	−	−	−	1.45165
Brapa2SL018851t0001	−	−	−	−	−	−	3.33916
Brapa2SL018852t0001	3e-66	81.35	Bra024758	AT1G25370	−	Protein of unknown function (DUF1639)	3.39236
Brapa2SL018854t0001	3e-41	95.28	Bra019819	−	−	−	1.82166
Brapa2SL018857t0001	−	−	−	AT5G11170	−	DEAD/DEAH box RNA helicase family protein	4.48968
Brapa2SL018860t0001	0	100	Bra002189	AT5G18840	−	Major facilitator superfamily protein	4.87099
Brapa2SL018861t0001	0	90.36	Bra020080	AT5G20030	−	Plant Tudor-like RNA-binding protein	2.25672
Brapa2SL018866t0001	−	−	−	−	−	−	2.68098
Brapa2SL018867t0001	−	−	−	−	−	−	3.90544
Brapa2SL018870t0001	−	−	−	−	−	−	3.68101
Brapa2SL018872t0001	5e-120	92.18	Bra020279	AT3G46020	−	RNA-binding (RRM/RBD/RNP motifs) family protein	1.44026
Brapa2SL018873t0001	−	−	−	ATMG01360	−	cytochrome oxidase	3.9848
Brapa2SL018878t0001	0	93.68	Bra007888	AT1G69900	−	Actin cross-linking protein	2.84652
Brapa2SL018882t0001	1e-66	96.1	Bra033813	AT3G46600	−	GRAS family transcription factor	2.20358
Brapa2SL018886t0001	1e-95	100	Bra019034	AT4G27657	−	−	4.48931
Brapa2SL018891t0001	1e-57	93.38	Bra037145	AT5G66840	−	SAP domain-containing protein	5.26564
Brapa2SL018894t0001	−	−	−	−	−	−	3.32597
Brapa2SL018896t0003	0	94.35	Bra020301	AT5G59670	−	Leucine-rich repeat protein kinase family protein	3.36433
Brapa2SL018897t0001	0	95.05	Bra023702	AT3G06130	−	Heavy metal transport/detoxification superfamily protein	1.09099
Brapa2SL018903t0001	−	−	−	−	−	−	4.8787
Brapa2SL018904t0001	3e-134	100	Bra020405	−	−	−	2.32523
Brapa2SL018905t0001	3e-60	100	Bra016317	AT1G24145	−	−	3.09515
Brapa2SL018907t0001	0	100	Bra021109	−	−	−	4.14151
Brapa2SL018909t0001	−	−	−	−	−	−	4.68133
Brapa2SL018910t0001	3e-38	95.05	Bra001725	−	−	−	2.45725
Brapa2SL018916t0001	1e-143	92.7	Bra023697	AT5G18900	−	2-oxoglutarate (2OG) and Fe(II)-dependent oxygenase superfamily protein	1.66679
Brapa2SL018921t0001	9e-17	77.85	Bra005109	−	−	−	5.40063
Brapa2SL018922t0001	−	−	−	−	−	−	5.91721
Brapa2SL018929t0001	2e-156	90.95	Bra034039	AT1G66920	−	Protein kinase superfamily protein	1.95465
Brapa2SL018930t0001	9e-11	100	Bra023916	−	−	−	3.62106
Brapa2SL018931t0001	−	−	−	AT1G31150	−	Domain of unknown function (DUF1985)	3.41893
Brapa2SL018932t0001	−	−	−	−	−	−	3.41816
[truncated: 709 more rows]

## Sheet: Table S3
Table S3. Total down-regulated DEG transcripts between RPCC and GCC with annotations from BRAD and TAIR databases.
Transcript id	BRAD annaotation			TAIR annotation			Expression
	E-value	Identity	B. rapa id	A. thaliana ID	TAIR symbol	TAIR description	log2 Fold Change
Brapa2SL024978t0001	0	96.87	Bra015445	AT1G05630	5PTASE13,AT5PTASE13	Endonuclease/exonuclease/phosphatase family protein	-1.23129
Brapa2SL008417t0002	−	−	−	AT2G19590	ACO1,ATACO1	ACC oxidase 1	-1.33166
Brapa2SL024877t0002	8e-53	100	Bra032373	AT5G21150	AGO9	Argonaute family protein	-2.66941
Brapa2SL004220t0001	0	99.14	Bra035544	AT3G02020	AK3	aspartate kinase 3	-1.74356
Brapa2SL000545t0001	0	100	Bra018997	AT3G15510	ANAC056,ATNAC2,NAC2,NARS1	NAC domain containing protein 2	-1.33657
Brapa2SL027434t0001	0	99.66	Bra022046	AT5G46590	anac096,NAC096	NAC domain containing protein 96	-1.08735
Brapa2SL012346t0001	0	99.18	Bra029313	AT5G61430	ANAC100,ATNAC5,NAC100	NAC domain containing protein 100	-1.04993
Brapa2SL007725t0002	0	100	Bra004076	AT1G67710	ARR11	response regulator 11	-1.08608
Brapa2SL008226t0001	0	98.82	Bra004245	AT1G67710	ARR11	response regulator 11	-1.55765
Brapa2SL006644t0001	6e-76	97.62	Bra023200	AT4G32200	ASY2	DNA-binding HORMA family protein	-1.24189
Brapa2SL024938t0001	7e-41	91.13	Bra020941	AT4G32200	ASY2	DNA-binding HORMA family protein	-3.5473
Brapa2SL023403t0001	0	100	Bra038088	AT4G15210	AT-BETA-AMY,ATBETA-AMY,BAM5,BMY1,RAM1	beta-amylase 5	-1.68629
Brapa2SL025640t0001	−	−	−	AT5G01630	ATBRCA2(V),BRCA2(V),BRCA2B	BRCA2-like B	-8.97806
Brapa2SL006805t0001	0	100	Bra013724	AT4G23700	ATCHX17,CHX17	cation/H+ exchanger 17	-2.36322
Brapa2SL024154t0001	0	100	Bra013724	AT4G23700	ATCHX17,CHX17	cation/H+ exchanger 17	-2.42688
Brapa2SL017583t0001	2e-140	96.96	Bra013724	AT4G23700	ATCHX17,CHX17	cation/H+ exchanger 17	-3.3621
Brapa2SL010947t0001	0	97.42	Bra040677	AT2G19500	ATCKX2,CKX2	cytokinin oxidase 2	-2.65748
Brapa2SL010191t0001	0	99.44	Bra029558	AT4G05130	ATENT4,ENT4	equilibrative nucleoside transporter 4	-1.36286
Brapa2SL005641t0001	0	99.68	Bra026408	AT4G26700	ATFIM1,FIM1	fimbrin 1	-1.37304
Brapa2SL002446t0002	0	100	Bra032641	AT1G01590	ATFRO1,FRO1	ferric reduction oxidase 1	-1.09345
Brapa2SL001600t0001	0	100	Bra020115	AT5G20630	ATGER3,GER3,GLP3,GLP3A,GLP3B	germin 3	-1.36448
Brapa2SL004758t0001	0	78.53	Bra020812	AT2G17260	ATGLR2,ATGLR3.1,GLR2,GLR3.1	glutamate receptor 2	-1.16997
Brapa2SL028778t0001	4e-76	100	Bra034505	AT4G22670	AtHip1,HIP1	HSP70-interacting protein 1	-1.08743
Brapa2SL007482t0001	0	100	Bra024103	AT4G30110	ATHMA2,HMA2	heavy metal atpase 2	-1.72583
Brapa2SL007100t0001	0	99.53	Bra001885	AT3G22830	AT-HSFA6B,HSFA6B	heat shock transcription factor A6B	-1.15621
Brapa2SL004225t0002	0	100	Bra005106	AT2G38460	ATIREG1,FPN1,IREG1	iron regulated 1	-1.4039
Brapa2SL023896t0001	0	91.12	Bra032801	AT1G24470	ATKCR2,KCR2	beta-ketoacyl reductase 2	-1.23125
Brapa2SL004168t0001	0	99.68	Bra031929	AT5G64240	AtMC3,MC3	metacaspase 3	-1.43705
Brapa2SL005678t0001	0	99.11	Bra003402	AT3G60160	ATMRP9,MRP9	multidrug resistance-associated protein 9	-1.05923
Brapa2SL006875t0001	0	97.94	Bra029311	AT5G61420	AtMYB28,HAG1,MYB28,PMG1	myb domain protein 28	-1.14697
Brapa2SL009510t0001	0	100	Bra005949	AT5G07690	ATMYB29,MYB29,PMG2	myb domain protein 29	-1.10512
Brapa2SL005121t0001	0	100	Bra015899	AT1G74650	ATMYB31,ATY13,MYB31	myb domain protein 31	-1.54499
Brapa2SL014935t0001	0	99.56	Bra026720	AT1G16490	ATMYB58,MYB58	myb domain protein 58	-1.80385
Brapa2SL027613t0001	0	99.07	Bra018573	AT1G09240	ATNAS3,NAS3	nicotianamine synthase 3	-1.66336
Brapa2SL024676t0001	0	97.55	Bra028777	AT5G04820	ATOFP13,OFP13	ovate family protein 13	-1.05588
Brapa2SL024407t0001	0	100	Bra017198	AT2G37280	ATPDR5,PDR5	pleiotropic drug resistance 5	-1.00066
Brapa2SL000246t0001	0	99.56	Bra018180	AT3G46970	ATPHS2,PHS2	alpha-glucan phosphorylase 2	-1.08955
Brapa2SL008568t0001	0	100	Bra018885	AT1G49340	ATPI4K ALPHA	Phosphatidylinositol 3- and 4-kinase family protein	-1.45311
Brapa2SL004841t0001	0	100	Bra018740	AT1G48600	AtPMEAMT,PMEAMT	S-adenosyl-L-methionine-dependent methyltransferases superfamily protein	-1.25143
Brapa2SL001248t0001	1e-51	91.28	Bra033241	AT1G01690	ATPRD3,PRD3	putative recombination initiation defects 3	-1.01279
Brapa2SL028199t0001	1e-45	94.21	Bra019512	AT4G16570	ATPRMT7,PRMT7	protein arginine methyltransferase 7	-1.15247
Brapa2SL024001t0001	0	100	Bra003026	AT5G53890	AtPSKR2,PSKR2	phytosylfokine-alpha receptor 2	-1.04783
Brapa2SL025021t0001	0	98.62	Bra021009	AT4G18430	AtRABA1e,RABA1e	RAB GTPase homolog A1E	-1.07243
Brapa2SL005801t0001	0	98.97	Bra015382	AT2G25440	AtRLP20,RLP20	receptor like protein 20	-1.64689
Brapa2SL010260t0001	0	83.7	Bra021749	AT2G33020	AtRLP24,RLP24	receptor like protein 24	-1.1087
Brapa2SL022473t0001	0	96.93	Bra005530	AT2G33050	AtRLP26,RLP26	receptor like protein 26	-1.15312
Brapa2SL021409t0001	0	99.54	Bra005527	AT2G33060	AtRLP27,RLP27	receptor like protein 27	-1.56188
Brapa2SL019729t0001	4e-20	77.14	Bra001388	AT3G11080	AtRLP35,RLP35	receptor like protein 35	-1.02983
Brapa2SL002157t0001	2e-120	87.3	Bra021913	AT3G25010	AtRLP41,RLP41	receptor like protein 41	-1.10477
Brapa2SL025168t0001	0	99.93	Bra001992	AT1G45616	AtRLP6,RLP6	receptor like protein 6	-1.04333
Brapa2SL004409t0001	0	96.66	Bra005323	AT1G31650	ATROPGEF14,ROPGEF14	RHO guanyl-nucleotide exchange factor 14	-1.03114
Brapa2SL000761t0009	0	99.29	Bra033195	AT4G10120	ATSPS4F	Sucrose-phosphate synthase family protein	-1.188
Brapa2SL007357t0002	−	−	−	AT1G60140	ATTPS10,TPS10	trehalose phosphate synthase	-1.01083
Brapa2SL001214t0002	0	96.15	Bra009717	AT5G23960	ATTPS21,TPS21	terpene synthase 21	-1.05723
Brapa2SL027114t0001	0	100	Bra020814	AT4G23550	ATWRKY29,WRKY29	WRKY family transcription factor	-1.06151
Brapa2SL013001t0001	0	99.61	Bra036688	AT2G20290	ATXIG,XIG	myosin-like protein XIG	-1.11179
Brapa2SL006308t0001	0	100	Bra005581	AT2G32290	BAM6,BMY5	beta-amylase 6	-1.17033
Brapa2SL024235t0001	0	100	Bra037647	AT3G60120	BGLU27	beta glucosidase 27	-1.96344
Brapa2SL003727t0001	0	98.56	Bra002978	AT5G54570	BGLU41	beta glucosidase 41	-1.1228
Brapa2SL010478t0001	0	100	Bra033869	AT1G31880	BRX,NLM9	DZC (Disease resistance/zinc finger/chromosome condensation-like region) domain containing protein	-1.3778
Brapa2SL027339t0001	0	99.94	Bra026058	AT1G16410	BUS1,CYP79F1,SPS1	cytochrome p450 79f1	-1.09465
Brapa2SL027887t0001	0	99.09	Bra018634	AT1G08320	bZIP21,TGA9	bZIP transcription factor family protein	-1.42988
Brapa2SL007115t0001	0	99.84	Bra013809	AT4G24510	CER2,VC-2,VC2	HXXXD-type acyl-transferase family protein	-1.56041
Brapa2SL023787t0001	0	99.91	Bra019118	AT4G26150	CGA1,GATA22	cytokinin-responsive gata factor 1	-1.09962
Brapa2SL021849t0001	0	99.55	Bra021058	AT3G42670	CHR38,CLSY	chromatin remodeling 38	-1.1236
Brapa2SL027811t0001	0	100	Bra020371	AT5G58380	CIPK10,PKS2,SIP1,SNRK3.8	SOS3-interacting protein 1	-1.09327
Brapa2SL002880t0001	0	100	Bra032315	AT1G29390	COR314-TM2,COR413IM2	cold regulated 314 thylakoid membrane 2	-1.15943
Brapa2SL000804t0003	−	−	−	AT4G23160	CRK8	cysteine-rich RLK (RECEPTOR-like protein kinase) 8	-1.02063
Brapa2SL001100t0005	0	98.64	Bra015597	AT4G23160	CRK8	cysteine-rich RLK (RECEPTOR-like protein kinase) 8	-1.37025
Brapa2SL006115t0013	−	−	−	AT4G23160	CRK8	cysteine-rich RLK (RECEPTOR-like protein kinase) 8	-1.38361
Brapa2SL001744t0001	−	−	−	AT4G23160	CRK8	cysteine-rich RLK (RECEPTOR-like protein kinase) 8	-1.40963
Brapa2SL007095t0001	1e-39	95.19	Bra032200	AT4G23160	CRK8	cysteine-rich RLK (RECEPTOR-like protein kinase) 8	-1.4307
Brapa2SL024880t0001	−	−	−	AT4G23160	CRK8	cysteine-rich RLK (RECEPTOR-like protein kinase) 8	-1.54331
Brapa2SL013608t0001	−	−	−	AT4G23160	CRK8	cysteine-rich RLK (RECEPTOR-like protein kinase) 8	-1.61374
Brapa2SL009416t0001	−	−	−	AT4G23160	CRK8	cysteine-rich RLK (RECEPTOR-like protein kinase) 8	-1.70962
Brapa2SL010959t0001	−	−	−	AT4G23160	CRK8	cysteine-rich RLK (RECEPTOR-like protein kinase) 8	-1.73231
Brapa2SL006830t0001	−	−	−	AT4G23160	CRK8	cysteine-rich RLK (RECEPTOR-like protein kinase) 8	-1.81411
Brapa2SL008122t0001	−	−	−	AT4G23160	CRK8	cysteine-rich RLK (RECEPTOR-like protein kinase) 8	-1.98712
Brapa2SL000845t0008	5e-33	98.77	Bra013900	AT4G23160	CRK8	cysteine-rich RLK (RECEPTOR-like protein kinase) 8	-2.01671
Brapa2SL010957t0001	−	−	−	AT4G23160	CRK8	cysteine-rich RLK (RECEPTOR-like protein kinase) 8	-2.02804
Brapa2SL016342t0001	−	−	−	AT4G23160	CRK8	cysteine-rich RLK (RECEPTOR-like protein kinase) 8	-2.13627
Brapa2SL007269t0001	−	−	−	AT4G23160	CRK8	cysteine-rich RLK (RECEPTOR-like protein kinase) 8	-2.15118
Brapa2SL000596t0046	−	−	−	AT4G23160	CRK8	cysteine-rich RLK (RECEPTOR-like protein kinase) 8	-2.16855
Brapa2SL016453t0001	−	−	−	AT4G23160	CRK8	cysteine-rich RLK (RECEPTOR-like protein kinase) 8	-2.36232
Brapa2SL011178t0001	−	−	−	AT4G23160	CRK8	cysteine-rich RLK (RECEPTOR-like protein kinase) 8	-2.38817
Brapa2SL026648t0001	−	−	−	AT4G23160	CRK8	cysteine-rich RLK (RECEPTOR-like protein kinase) 8	-2.45257
Brapa2SL007988t0002	0	99.07	Bra011676	AT4G36290	CRT1	compromised recognition of TCV 1	-1.37991
Brapa2SL002810t0002	0	94.06	Bra011280	AT1G13080	CYP71B2	cytochrome P450, family 71, subfamily B, polypeptide 2	-1.11056
Brapa2SL002730t0006	0	93.38	Bra027904	AT1G57750	CYP96A15,MAH1	cytochrome P450, family 96, subfamily A, polypeptide 15	-1.20873
Brapa2SL022242t0001	0	99.72	Bra000152	AT2G39830	DAR2	DA1-related protein 2	-1.51213
Brapa2SL005372t0001	0	100	Bra037159	AT5G66640	DAR3	DA1-related protein 3	-1.24491
Brapa2SL028035t0001	0	98.92	Bra039532	AT5G20480	EFR	EF-TU receptor	-1.57123
Brapa2SL015382t0001	0	99.3	Bra039532	AT5G20480	EFR	EF-TU receptor	-2.38562
Brapa2SL002313t0005	0	98.45	Bra021701	AT1G80070	EMB14,EMB177,EMB33,SUS2	Pre-mRNA-processing-splicing factor	-1.00105
Brapa2SL007600t0001	0	99.04	Bra006104	AT5G11530	EMF1	embryonic flower 1 (EMF1)	-1.17009
Brapa2SL005853t0001	0	100	Bra009287	AT5G07180	ERL2	ERECTA-like 2	-1.12544
Brapa2SL022966t0001	8e-82	91.74	Bra024654	AT4G27760	FEY,FEY3	NAD(P)-binding Rossmann-fold superfamily protein	-1.37278
Brapa2SL022653t0001	−	−	−	AT3G27530	GC6,MAG4	golgin candidate 6	-2.54275
Brapa2SL028211t0001	0	99.7	Bra007378	AT3G58070	GIS	C2H2 and C2HC zinc fingers superfamily protein	-1.29221
Brapa2SL014561t0001	0	100	Bra000220	AT2G41220	GLU2	glutamate synthase 2	-1.15483
Brapa2SL001577t0001	−	−	−	AT2G27840	HDA13,HDT04,HDT4	histone deacetylase-related / HD-related	-1.36254
Brapa2SL027656t0001	0	100	Bra012894	AT3G50630	ICK2,KRP2	KIP-related protein 2	-1.07797
Brapa2SL002738t0001	0	100	Bra038295	AT5G60690	IFL,IFL1,REV	Homeobox-leucine zipper family protein / lipid-binding START domain-containing protein	-1.4365
Brapa2SL024186t0001	2e-83	100	Bra038295	AT5G60690	IFL,IFL1,REV	Homeobox-leucine zipper family protein / lipid-binding START domain-containing protein	-1.8504
Brapa2SL020191t0001	0	99.38	Bra030229	AT5G49680	KIP	Golgi-body localisation protein domain ;RNA pol II promoter Fmp27 protein domain	-1.01032
Brapa2SL010846t0001	3e-174	100	Bra014536	AT3G59530	LAP3	Calcium-dependent phosphotriesterase superfamily protein	-2.11141
Brapa2SL006992t0001	3e-115	87.6	Bra014520	AT3G59990	MAP2B	methionine aminopeptidase 2B	-1.69216
Brapa2SL006174t0001	0	100	Bra017446	AT2G01520	MLP328	MLP-like protein 328	-1.25495
Brapa2SL003027t0001	0	98.5	Bra018662	AT1G08060	MOM,MOM1	ATP-dependent helicase family protein	-1.26436
Brapa2SL000946t0001	0	98.77	Bra038280	AT3G45650	NAXT1	nitrate excretion transporter1	-1.83986
Brapa2SL006680t0001	0	98.77	Bra002745	AT5G57240	ORP4C	OSBP(oxysterol binding protein)-related protein 4C	-1.22497
Brapa2SL006403t0001	0	97.69	Bra031754	AT1G10710	PHS1	poor homologous synapsis 1	-1.56024
Brapa2SL024165t0002	0	100	Bra000125	AT2G39220	PLA IIB,PLP6	PATATIN-like protein 6	-1.03926
Brapa2SL003849t0001	0	100	Bra031991	AT3G03450	RGL2	RGA-like 2	-1.00943
Brapa2SL010080t0001	0	100	Bra002495	AT1G12220	RPS5	Disease resistance protein (CC-NBS-LRR class) family	-2.70898
Brapa2SL022406t0001	0	98.9	Bra039976	AT2G29350	SAG13	senescence-associated gene 13	-1.88154
Brapa2SL024899t0001	0	99.44	Bra008340	AT1G78000	SEL1,SULTR1;2	sulfate transporter 1;2	-1.04628
Brapa2SL003827t0001	0	98.8	Bra015641	AT1G78000	SEL1,SULTR1;2	sulfate transporter 1;2	-1.38427
Brapa2SL019770t0001	2e-135	100	Bra033370	AT1G03060	SPI	Beige/BEACH domain ;WD domain, G-beta repeat protein	-1.15707
Brapa2SL006762t0001	0	100	Bra032823	AT1G27370	SPL10	squamosa promoter binding protein-like 10	-1.0882
Brapa2SL002526t0001	0	92.77	Bra003997	AT5G44510	TAO1	target of AVRB operation1	-1.30033
Brapa2SL004109t0004	0	94.6	Bra040938	AT4G32700	TEB	helicases;ATP-dependent helicases;nucleic acid binding;ATP binding;DNA-directed DNA polymerases;DNA binding	-1.16413
Brapa2SL005887t0001	0	100	Bra039545	AT4G15490	UGT84A3	UDP-Glycosyltransferase superfamily protein	-1.27194
Brapa2SL012414t0001	2e-37	81.69	Bra039077	AT3G27440	UKL5	uridine kinase-like 5	-1.90339
Brapa2SL025241t0001	0	100	Bra032524	AT1G04180	YUC9	YUCCA 9	-1.18156
Brapa2SL022800t0001	0	97.84	Bra015293	AT1G04180	YUC9	YUCCA 9	-1.19337
Brapa2SL010126t0001	−	−	−	AT3G24255	−	RNA-directed DNA polymerase (reverse transcriptase)-related family protein	-1.01565
Brapa2SL028899t0001	−	−	−	AT3G24255	−	RNA-directed DNA polymerase (reverse transcriptase)-related family protein	-1.22482
Brapa2SL006355t0001	−	−	−	AT3G24255	−	RNA-directed DNA polymerase (reverse transcriptase)-related family protein	-1.64005
Brapa2SL015471t0001	−	−	−	ATMG00580	−	NADH dehydrogenase subunit 4	-3.71122
Brapa2SL008584t0001	−	−	−	ATMG00516	−	NADH dehydrogenase 1C	-5.15083
Brapa2SL006091t0001	−	−	−	−	−	−	-1.00001
Brapa2SL001326t0001	1e-20	100	Bra032200	AT4G29090	−	Ribonuclease H-like superfamily protein	-1.00305
Brapa2SL001711t0001	2e-148	100	Bra011340	AT4G32350	−	Regulator of Vps4 activity in the MVB pathway protein	-1.00627
Brapa2SL025770t0001	0	100	Bra000217	AT2G41190	−	Transmembrane amino acid transporter family protein	-1.00797
Brapa2SL026549t0001	0	99.13	Bra025562	AT3G62440	−	F-box/RNI-like superfamily protein	-1.00985
Brapa2SL000239t0001	0	98.27	Bra032378	AT1G30290	−	Tetratricopeptide repeat (TPR)-like superfamily protein	-1.01093
Brapa2SL002417t0004	0	99.97	Bra006717	AT3G47090	−	Leucine-rich repeat protein kinase family protein	-1.01472
Brapa2SL007280t0001	0	100	Bra013467	AT4G20740	−	Pentatricopeptide repeat (PPR-like) superfamily protein	-1.01706
Brapa2SL002422t0001	2e-57	82.88	Bra038186	−	−	−	-1.01874
Brapa2SL026650t0002	−	−	−	−	−	−	-1.01997
Brapa2SL006002t0001	0	99.16	Bra004946	AT2G45900	−	Phosphatidylinositol N-acetyglucosaminlytransferase subunit P-related	-1.0201
Brapa2SL022797t0001	0	99.18	Bra034396	AT2G28200	−	C2H2-type zinc finger family protein	-1.02022
Brapa2SL020599t0001	−	−	−	−	−	−	-1.02037
Brapa2SL003484t0001	0	99.59	Bra007213	AT3G56060	−	Glucose-methanol-choline (GMC) oxidoreductase family protein	-1.02052
Brapa2SL020239t0001	−	−	−	−	−	−	-1.02096
Brapa2SL007717t0005	0	99.72	Bra032068	AT1G64840	−	Protein of unknown function (DUF295)	-1.02148
Brapa2SL008694t0001	0	98.16	Bra011600	AT4G35270	−	Plant regulator RWP-RK family protein	-1.02149
Brapa2SL024470t0002	0	92.62	Bra013651	AT4G22860	−	Cell cycle regulated microtubule associated protein	-1.02341
Brapa2SL009874t0001	0	94.33	Bra005760	−	−	−	-1.02625
Brapa2SL010025t0001	0	92.34	Bra032678	−	−	−	-1.02848
Brapa2SL022757t0002	−	−	−	−	−	−	-1.02898
Brapa2SL028958t0001	0	97.55	Bra025148	AT3G25590	−	−	-1.02926
Brapa2SL026610t0001	0	98.16	Bra028531	AT1G02080	−	transcription regulators	-1.03545
Brapa2SL000789t0003	0	100	Bra015570	AT1G07280	−	Tetratricopeptide repeat (TPR)-like superfamily protein	-1.03703
Brapa2SL021371t0001	0	99.36	Bra035022	AT1G78230	−	Outer arm dynein light chain 1 protein	-1.03715
Brapa2SL005850t0001	0	98.57	Bra021831	AT2G33170	−	Leucine-rich repeat receptor-like protein kinase family protein	-1.03763
Brapa2SL021613t0001	0	98.66	Bra011272	AT2G24530	−	−	-1.04147
Brapa2SL023154t0001	0	98.74	Bra001873	AT3G22550	−	Protein of unknown function (DUF581)	-1.0424
Brapa2SL001324t0001	0	83.9	Bra032558	AT1G03080	−	kinase interacting (KIP1-like) family protein	-1.04366
Brapa2SL009739t0002	−	−	−	−	−	−	-1.04475
Brapa2SL002839t0001	−	−	−	ATMG00860	−	DNA/RNA polymerases superfamily protein	-1.04634
Brapa2SL008213t0001	0	96.13	Bra030734	AT1G08590	−	Leucine-rich receptor-like protein kinase family protein	-1.04647
Brapa2SL010456t0001	0	97.57	Bra006993	AT3G53360	−	Tetratricopeptide repeat (TPR)-like superfamily protein	-1.04971
Brapa2SL008931t0002	0	100	Bra026986	AT1G12200	−	Flavin-binding monooxygenase family protein	-1.05314
Brapa2SL004537t0002	4e-127	93.1	Bra037122	ATMG00860	−	DNA/RNA polymerases superfamily protein	-1.05375
Brapa2SL023567t0001	0	100	Bra009221	AT5G06730	−	Peroxidase superfamily protein	-1.05462
Brapa2SL011156t0004	0	97.76	Bra020501	AT5G25475	−	AP2/B3-like transcriptional factor family protein	-1.05701
Brapa2SL004005t0002	0	99.7	Bra011455	AT4G33620	−	Cysteine proteinases superfamily protein	-1.05767
Brapa2SL027789t0001	0	99.25	Bra027068	AT1G62085	−	Mitochondrial transcription termination factor family protein	-1.05874
Brapa2SL006198t0001	0	100	Bra027494	AT3G09960	−	Calcineurin-like metallo-phosphoesterase superfamily protein	-1.05943
Brapa2SL006546t0002	−	−	−	AT3G01410	−	Polynucleotidyl transferase, ribonuclease H-like superfamily protein	-1.06448
Brapa2SL020443t0002	0	100	Bra024118	AT4G29890	−	choline monooxygenase, putative (CMO-like)	-1.06819
Brapa2SL022279t0001	0	99.97	Bra032203	AT1G44120	−	Armadillo/beta-catenin-like repeat ; C2 calcium/lipid-binding domain (CaLB) protein	-1.06941
Brapa2SL000542t0001	3e-39	100	Bra023650	−	−	−	-1.07303
Brapa2SL024592t0001	2e-97	100	Bra022699	AT5G54145	−	−	-1.07433
Brapa2SL023343t0001	2e-168	86.3	Bra031531	AT1G60060	−	Serine/threonine-protein kinase WNK (With No Lysine)-related	-1.07435
Brapa2SL005361t0011	−	−	−	ATMG00860	−	DNA/RNA polymerases superfamily protein	-1.08081
Brapa2SL025140t0001	1e-172	100	Bra021289	AT3G47570	−	Leucine-rich repeat protein kinase family protein	-1.08107
Brapa2SL020811t0001	0	99.46	Bra025326	AT3G28345	−	ABC transporter family protein	-1.08174
Brapa2SL008230t0001	0	99.86	Bra031796	AT5G60610	−	F-box/RNI-like superfamily protein	-1.08205
Brapa2SL007890t0001	0	100	Bra005954	AT5G07810	−	SNF2 domain-containing protein / helicase domain-containing protein / HNH endonuclease domain-containing protein	-1.08664
Brapa2SL007862t0001	3e-25	91.76	Bra034520		−		-1.08845
Brapa2SL014590t0001	0	95.37	Bra030174	AT1G29740	−	Leucine-rich repeat transmembrane protein kinase	-1.08958
Brapa2SL006689t0001	−	−	−	AT3G58930	−	F-box/RNI-like superfamily protein	-1.08971
Brapa2SL024972t0001	0	100	Bra039445	AT3G05340	−	Tetratricopeptide repeat (TPR)-like superfamily protein	-1.09565
Brapa2SL021811t0001	−	−	−	−	−	−	-1.10033
Brapa2SL009810t0001	−	−	−	−	−	−	-1.10459
Brapa2SL020468t0003	0	95.42	Bra002619	AT5G58770	−	Undecaprenyl pyrophosphate synthetase family protein	-1.10673
Brapa2SL023693t0001	0	100	Bra037033	AT4G32950	−	Protein phosphatase 2C family protein	-1.10705
Brapa2SL001363t0003	0	98.26	Bra034241	AT3G26540	−	Tetratricopeptide repeat (TPR)-like superfamily protein	-1.10941
Brapa2SL023042t0001	0	99.5	Bra027654	AT1G63670	−	Protein of unknown function (DUF3741)	-1.11064
Brapa2SL007559t0001	−	−	−	−	−	−	-1.11648
Brapa2SL019892t0002	0	98.79	Bra010357	AT1G14800	−	Nucleic acid-binding, OB-fold-like protein	-1.11726
Brapa2SL027793t0001	5e-12	97.62	Bra011238		−		-1.11985
Brapa2SL005373t0001	0	95.92	Bra031907	AT5G09840	−	Putative endonuclease or glycosyl hydrolase	-1.12137
Brapa2SL000984t0001	0	100	Bra018987	AT1G52770	−	Phototropic-responsive NPH3 family protein	-1.12267
Brapa2SL013562t0001	−	−	−	−	−	−	-1.12548
Brapa2SL011044t0001	6e-22	98.33	Bra018074	−	−	−	-1.12551
Brapa2SL024408t0001	−	−	−	−	−	−	-1.12557
Brapa2SL009085t0002	0	99.94	Bra025754	AT1G19650	−	Sec14p-like phosphatidylinositol transfer family protein	-1.12784
Brapa2SL006018t0001	0	99.93	Bra000169	AT2G40130	−	Double Clp-N motif-containing P-loop nucleoside triphosphate hydrolases superfamily protein	-1.13076
Brapa2SL003983t0001	0	99.75	Bra035740	AT3G20830	−	AGC (cAMP-dependent, cGMP-dependent and protein kinase C) kinase family protein	-1.1313
Brapa2SL023035t0003	3e-66	88.13	Bra008082	AT1G25260	−	Ribosomal protein L10 family protein	-1.13627
Brapa2SL000223t0001	0	99.67	Bra017705	AT4G35270	−	Plant regulator RWP-RK family protein	-1.13706
Brapa2SL024225t0001	0	99.95	Bra007122	AT3G54980	−	Pentatricopeptide repeat (PPR) superfamily protein	-1.13915
Brapa2SL005265t0001	0	99.74	Bra011611	AT4G35380	−	SEC7-like guanine nucleotide exchange family protein	-1.14576
Brapa2SL004869t0001	0	95.32	Bra028053	AT2G06420	−	Domain of unknown function (DUF1985)	-1.14828
Brapa2SL024879t0001	−	−	−	AT5G36228	−	nucleic acid binding;zinc ion binding	-1.14845
Brapa2SL022922t0001	−	−	−	AT4G29090	−	Ribonuclease H-like superfamily protein	-1.16139
Brapa2SL022277t0001	0	99	Bra019747	AT1G12200	−	Flavin-binding monooxygenase family protein	-1.16161
Brapa2SL025155t0001	−	−	−	AT4G29090	−	Ribonuclease H-like superfamily protein	-1.16336
Brapa2SL023575t0001	0	100	Bra002790	AT5G56840	−	myb-like transcription factor family protein	-1.16517
Brapa2SL023965t0001	0	100	Bra018683	AT1G07710	−	Ankyrin repeat family protein	-1.17501
Brapa2SL000235t0001	−	−	−	−	−	−	-1.17773
Brapa2SL004056t0022	−	−	−	−	−	−	-1.18676
Brapa2SL010474t0001	0	99.36	Bra008034	AT1G72460	−	Leucine-rich repeat protein kinase family protein	-1.1877
Brapa2SL002451t0003	−	−	−	−	−	−	-1.18868
Brapa2SL003248t0005	0	100	Bra036740	AT1G34060	−	Pyridoxal phosphate (PLP)-dependent transferases superfamily protein	-1.18933
Brapa2SL010716t0001	0	100	Bra027927	AT1G56690	−	Pentatricopeptide repeat (PPR) superfamily protein	-1.19045
Brapa2SL020467t0001	0	100	Bra002619	AT5G58770	−	Undecaprenyl pyrophosphate synthetase family protein	-1.19529
Brapa2SL012175t0002	−	−	−	−	−	−	-1.1961
Brapa2SL028069t0001	0	100	Bra039836	AT2G15300	−	Leucine-rich repeat protein kinase family protein	-1.19791
Brapa2SL024384t0001	0	98.69	Bra018333	AT2G30150	−	UDP-Glycosyltransferase superfamily protein	-1.20062
Brapa2SL020503t0001	−	−	−	−	−	−	-1.20251
Brapa2SL007258t0001	0	98.42	Bra015042	AT3G24460	−	Serinc-domain containing serine and sphingolipid biosynthesis protein	-1.20338
Brapa2SL005974t0001	1e-148	98.65	Bra012295	−	−	−	-1.20379
Brapa2SL014585t0003	3e-115	98.73	Bra036657	−	−	−	-1.20511
Brapa2SL001415t0007	0	99.31	Bra005227	AT2G36970	−	UDP-Glycosyltransferase superfamily protein	-1.20594
Brapa2SL020963t0001	−	−	−	ATMG00860	−	DNA/RNA polymerases superfamily protein	-1.20628
Brapa2SL029218t0001	0	99.22	Bra034094	AT3G10120	−	−	-1.20699
Brapa2SL020539t0001	2e-135	93.5	Bra005273	AT5G48620	−	Disease resistance protein (CC-NBS-LRR class) family	-1.20947
Brapa2SL025157t0001	−	−	−	AT4G29090	−	Ribonuclease H-like superfamily protein	-1.20961
Brapa2SL011504t0001	8e-35	90.99	Bra004332	AT1G68710	−	ATPase E1-E2 type family protein / haloacid dehalogenase-like hydrolase family protein	-1.20988
Brapa2SL023090t0001	3e-161	93.13	Bra028896	AT5G01320	−	Thiamine pyrophosphate dependent pyruvate decarboxylase family protein	-1.21193
Brapa2SL008726t0002	0	100	Bra009134	AT5G05790	−	Duplicated homeodomain-like superfamily protein	-1.21383
Brapa2SL012677t0001	0	100	Bra001949	AT3G24460	−	Serinc-domain containing serine and sphingolipid biosynthesis protein	-1.21572
Brapa2SL024046t0001	0	99.43	Bra019774	AT1G12550	−	D-isomer specific 2-hydroxyacid dehydrogenase family protein	-1.21865
Brapa2SL028365t0001	3e-65	79.68	Bra002750	AT5G57200	−	ENTH/ANTH/VHS superfamily protein	-1.21877
Brapa2SL003066t0001	0	99.82	Bra032740	AT4G13820	−	Leucine-rich repeat (LRR) family protein	-1.21903
Brapa2SL023796t0001	0	96.16	Bra025074	AT5G45520	−	Leucine-rich repeat (LRR) family protein	-1.22116
Brapa2SL004596t0001	0	96.7	Bra016314	AT1G27170	−	transmembrane receptors;ATP binding	-1.22439
Brapa2SL025230t0001	−	−	−	AT4G03740	−		-1.22723
Brapa2SL020188t0001	0	99.18	Bra026133	AT1G15410	−	aspartate-glutamate racemase family	-1.23204
Brapa2SL002785t0001	0	99.91	Bra019541	AT3G48410	−	alpha/beta-Hydrolases superfamily protein	-1.23343
Brapa2SL001077t0001	0	95.02	Bra027553	AT5G44400	−	FAD-binding Berberine family protein	-1.23533
Brapa2SL029369t0001	−	−	−	−	−	−	-1.23947
Brapa2SL004508t0001	0	99.63	Bra003981	AT1G69760	−		-1.24447
Brapa2SL001444t0010	0	95.64	Bra027547	AT5G44390	−	FAD-binding Berberine family protein	-1.25237
Brapa2SL023520t0001	0	93.06	Bra009439	AT5G04610	−	S-adenosyl-L-methionine-dependent methyltransferases superfamily protein	-1.2568
Brapa2SL019728t0001	−	−	−	−	−	−	-1.26713
Brapa2SL021587t0003	0	98	Bra004983	AT2G40130	−	Double Clp-N motif-containing P-loop nucleoside triphosphate hydrolases superfamily protein	-1.27007
Brapa2SL025407t0001	−	−	−	−	−	−	-1.27034
Brapa2SL011822t0001	0	98.56	Bra023581	AT5G16740	−	Transmembrane amino acid transporter family protein	-1.2734
Brapa2SL024063t0001	2e-89	94.76	Bra003699	−	−	−	-1.27342
Brapa2SL000602t0001	1e-22	98.33	Bra041104	−	−	−	-1.27701
Brapa2SL023645t0001	3e-17	96.3	Bra037872	−	−	−	-1.27917
Brapa2SL029644t0001	−	−	−	−	−	−	-1.27951
Brapa2SL005431t0001	3e-163	88.61	Bra000225	AT2G41330	−	Glutaredoxin family protein	-1.2814
Brapa2SL027433t0001	0	99.73	Bra030174	AT1G29740	−	Leucine-rich repeat transmembrane protein kinase	-1.2817
Brapa2SL024359t0001	0	100	Bra023240	AT1G32120	−		-1.29957
Brapa2SL008580t0001	−	−	−	−	−	−	-1.29975
Brapa2SL029607t0001	−	−	−	AT5G42146	−	−	-1.30184
Brapa2SL010774t0001	−	−	−	−	−	−	-1.31795
Brapa2SL022618t0001	0	100	Bra002103	AT5G17760	−	P-loop containing nucleoside triphosphate hydrolases superfamily protein	-1.32759
Brapa2SL000621t0001	−	−	−	−	−	−	-1.32884
Brapa2SL019845t0001	−	−	−	−	−	−	-1.32971
Brapa2SL027054t0001	−	−	−	−	−	−	-1.33186
Brapa2SL002833t0001	0	100	Bra008751	AT5G14580	−	polyribonucleotide nucleotidyltransferase, putative	-1.34011
Brapa2SL012962t0002	−	−	−	−	−	−	-1.35324
Brapa2SL022567t0001	0	99.91	Bra028859	AT5G02890	−	HXXXD-type acyl-transferase family protein	-1.35533
Brapa2SL014889t0001	0	99.39	Bra014101	AT1G48090	−	calcium-dependent lipid-binding family protein	-1.36268
Brapa2SL029904t0001	5e-82	99.4	Bra015588	−	−		-1.37878
Brapa2SL009223t0006	0	98.95	Bra032392	AT1G30470	−	SIT4 phosphatase-associated family protein	-1.39396
Brapa2SL008207t0001	−	−	−	AT2G13770	−	−	-1.40222
Brapa2SL010315t0002	−	−	−	AT2G41590	−	−	-1.40293
Brapa2SL000821t0005	0	76.64	Bra025493	AT5G41550	−	Disease resistance protein (TIR-NBS-LRR class) family	-1.40788
Brapa2SL029600t0001	−	−	−	AT4G09490	−	Polynucleotidyl transferase, ribonuclease H-like superfamily protein	-1.41072
Brapa2SL028423t0001	−	−	−	−	−	−	-1.41377
Brapa2SL006136t0001	6e-125	99.59	Bra025001	−	−	−	-1.41534
Brapa2SL000603t0001	1e-50	90.79	Bra041104	−	−	−	-1.44449
Brapa2SL024884t0001	0	97.12	Bra027431	AT3G13470	−	TCP-1/cpn60 chaperonin family protein	-1.44705
Brapa2SL004271t0001	−	−	−	−	−	−	-1.44774
Brapa2SL006214t0001	−	−	−	AT3G32904	−	−	-1.44869
Brapa2SL022848t0001	3e-60	90.45	Bra014900	AT2G13770	−	−	-1.45203
Brapa2SL022370t0001	0	99.93	Bra018909	AT1G51440	−	alpha/beta-Hydrolases superfamily protein	-1.45405
Brapa2SL000606t0001	−	−	−	−	−	−	-1.45529
Brapa2SL013719t0001	0	99.46	Bra003699	−	−	−	-1.45652
Brapa2SL024168t0001	−	−	−	−	−	−	-1.46359
Brapa2SL027580t0001	−	−	−	AT5G50500	−	−	-1.46428
Brapa2SL000613t0001	−	−	−	−	−	−	-1.47578
Brapa2SL024476t0001	1e-155	100	Bra020834	AT4G22720	−	Actin-like ATPase superfamily protein	-1.48731
Brapa2SL006150t0001	0	99.91	Bra038594	AT1G61600	−	Protein of unknown function (DUF1262)	-1.49671
Brapa2SL028900t0001	−	−	−	−	−	−	-1.5044
Brapa2SL023614t0001	−	−	−	AT3G47680	−	DNA binding	-1.50544
Brapa2SL001460t0004	0	99.89	Bra019820	ATMG00860	−	DNA/RNA polymerases superfamily protein	-1.5056
Brapa2SL020542t0001	1e-106	92.25	Bra005271	AT5G48620	−	Disease resistance protein (CC-NBS-LRR class) family	-1.50616
Brapa2SL002154t0001	1e-37	83.43	Bra023839	AT3G22270	−	Topoisomerase II-associated protein PAT1	-1.50653
Brapa2SL024771t0001	0	99.41	Bra010300	AT4G04775	−	zinc ion binding	-1.50667
Brapa2SL006707t0001	−	−	−	AT4G29090	−	Ribonuclease H-like superfamily protein	-1.51967
Brapa2SL024088t0001	−	−	−	−	−	−	-1.53101
Brapa2SL022419t0001	0	99.94	Bra007212	AT3G56060	−	Glucose-methanol-choline (GMC) oxidoreductase family protein	-1.54188
Brapa2SL008808t0005	−	−	−	−	−	−	-1.5448
Brapa2SL029091t0001	−	−	−	−	−	−	-1.54691
Brapa2SL024793t0001	7e-52	90.32	Bra019759	AT1G12330	−	−	-1.54874
Brapa2SL026723t0001	−	−	−	−	−	−	-1.55527
Brapa2SL023877t0001	0	100	Bra014939	AT3G23330	−	Tetratricopeptide repeat (TPR)-like superfamily protein	-1.56229
Brapa2SL005814t0001	9e-51	84.21	Bra014669	AT4G29090	−	Ribonuclease H-like superfamily protein	-1.56381
Brapa2SL011007t0001	−	−	−	−	−	−	-1.57079
Brapa2SL024195t0001	−	−	−	−	−	−	-1.5726
Brapa2SL000598t0001	−	−	−	−	−	−	-1.57393
Brapa2SL004831t0008	0	100	Bra012691	AT4G16770	−	2-oxoglutarate (2OG) and Fe(II)-dependent oxygenase superfamily protein	-1.57529
Brapa2SL006828t0001	−	−	−	−	−	−	-1.58088
Brapa2SL017150t0001	−	−	−	−	−	−	-1.58548
Brapa2SL024799t0001	0	99.9	Bra006261	AT5G14580	−	polyribonucleotide nucleotidyltransferase, putative	-1.59027
Brapa2SL028135t0001	0	99.65	Bra037067	AT4G14780	−	Protein kinase superfamily protein	-1.6033
Brapa2SL003466t0001	−	−	−	AT4G29090	−	Ribonuclease H-like superfamily protein	-1.62268
Brapa2SL022850t0001	−	−	−	−	−	−	-1.62495
Brapa2SL010146t0001	0	98.21	Bra004167	AT1G66460	−	Protein kinase superfamily protein	-1.63379
Brapa2SL022564t0001	−	−	−	−	−	−	-1.63841
Brapa2SL000610t0001	−	−	−	−	−	−	-1.63891
Brapa2SL009893t0001	0	98.54	Bra027444	AT5G42680	−	Protein of unknown function, DUF617	-1.63997
Brapa2SL030313t0001	0	98.74	Bra027071	AT1G61930	−	Protein of unknown function, DUF584	-1.6445
Brapa2SL003598t0001	0	97.21	Bra035619	AT5G56420	−	F-box/RNI-like/FBD-like domains-containing protein	-1.64488
Brapa2SL025062t0001	−	−	−	AT2G07760	−	Zinc knuckle (CCHC-type) family protein	-1.65066
Brapa2SL022670t0001	−	−	−	−	−	−	-1.65816
Brapa2SL030039t0001	0	99.15	Bra006261	AT5G14580	−	polyribonucleotide nucleotidyltransferase, putative	-1.66041
Brapa2SL003777t0001	−	−	−	−	−	−	-1.67502
Brapa2SL000607t0001	−	−	−	−	−	−	-1.67656
Brapa2SL004440t0001	2e-75	100	Bra030062	−	−	−	-1.68309
Brapa2SL029485t0001	−	−	−	AT4G03740	−	−	-1.6831
Brapa2SL000614t0001	−	−	−	−	−	−	-1.68437
Brapa2SL000595t0001	−	−	−	−	−	−	-1.68483
Brapa2SL023982t0001	−	−	−	AT1G52950	−	Nucleic acid-binding, OB-fold-like protein	-1.68993
Brapa2SL016188t0001	−	−	−	−	−	−	-1.70321
Brapa2SL005772t0001	0	99.72	Bra005574	AT2G32235	−	−	-1.70974
Brapa2SL009037t0001	−	−	−	−	−	−	-1.71016
Brapa2SL005389t0001	1e-38	95.1	Bra040820	−	−	−	-1.71023
Brapa2SL024224t0001	0	99.91	Bra004819	AT2G44220	−	Protein of Unknown Function (DUF239)	-1.71686
Brapa2SL019741t0001	−	−	−	−	−	−	-1.7346
Brapa2SL016969t0001	−	−	−	−	−	−	-1.74019
Brapa2SL010347t0001	−	−	−	AT5G28780	−	PIF1 helicase	-1.74462
Brapa2SL004836t0001	0	100	Bra021857	AT5G22791	−	F-box family protein	-1.75085
Brapa2SL000616t0001	−	−	−	−	−	−	-1.751
Brapa2SL024284t0001	6e-154	97.78	Bra026225	−	−	−	-1.75115
Brapa2SL024295t0001	−	−	−	−	−	−	-1.75643
Brapa2SL024077t0001	−	−	−	−	−	−	-1.75663
Brapa2SL013925t0001	−	−	−	−	−	−	-1.75793
Brapa2SL028487t0001	−	−	−	−	−	−	-1.75814
Brapa2SL005837t0001	2e-20	93.85	Bra021960	−	−	−	-1.76001
Brapa2SL008192t0001	−	−	−	AT2G17920	−	nucleic acid binding;zinc ion binding	-1.76829
Brapa2SL014712t0001	−	−	−	AT1G48720	−	−	-1.7684
Brapa2SL007467t0001	−	−	−	AT4G29090	−	Ribonuclease H-like superfamily protein	-1.7684
Brapa2SL014370t0001	−	−	−	−	−	−	-1.76964
Brapa2SL014547t0001	0	98.26	Bra007644	AT3G61950	−	basic helix-loop-helix (bHLH) DNA-binding superfamily protein	-1.77085
Brapa2SL003829t0001	−	−	−	AT5G36228	−	nucleic acid binding;zinc ion binding	-1.7824
Brapa2SL028688t0001	0	95.52	Bra025587	AT3G27880	−	Protein of unknown function (DUF1645)	-1.78416
Brapa2SL000612t0001	−	−	−	−	−	−	-1.78583
Brapa2SL000618t0001	−	−	−	−	−	−	-1.78795
Brapa2SL007776t0001	−	−	−	−	−	−	-1.78797
Brapa2SL016425t0001	−	−	−	−	−	−	-1.79833
Brapa2SL007253t0001	−	−	−	−	−	−	-1.79889
Brapa2SL000600t0001	−	−	−	−	−	−	-1.81175
Brapa2SL019738t0001	9e-135	99.25	Bra016024	−	−	−	-1.81544
Brapa2SL004432t0001	−	−	−	−	−	−	-1.82862
Brapa2SL014384t0001	−	−	−	−	−	−	-1.82886
Brapa2SL000619t0001	−	−	−	−	−	−	-1.83825
Brapa2SL010425t0001	−	−	−	−	−	−	-1.84128
Brapa2SL019739t0001	0	97.96	Bra016024	−	−	−	-1.84148
Brapa2SL030104t0001	−	−	−	ATMG00860	−	DNA/RNA polymerases superfamily protein	-1.84197
Brapa2SL013828t0001	6e-16	100	Bra012327	−	−	−	-1.84627
Brapa2SL010497t0001	1e-12	97.67	Bra035011	−	−	−	-1.85668
Brapa2SL007845t0001	0	99.47	Bra022604	AT5G52740	−	Copper transport protein family	-1.86191
Brapa2SL024810t0001	2e-54	89.27	Bra000297	AT5G51370	−	RNI-like superfamily protein	-1.86463
Brapa2SL029244t0001	0	100	Bra011068	AT4G28890	−	RING/U-box superfamily protein	-1.86572
Brapa2SL028698t0001	−	−	−	−	−	−	-1.8662
Brapa2SL015735t0001	3e-82	97.74	Bra014999	AT4G03740	−	−	-1.87653
Brapa2SL011900t0001	−	−	−	AT1G52950	−	Nucleic acid-binding, OB-fold-like protein	-1.8768
Brapa2SL024681t0001	−	−	−	−	−	−	-1.88585
Brapa2SL012800t0001	0	100	Bra035271	AT5G49690	−	UDP-Glycosyltransferase superfamily protein	-1.903
Brapa2SL025257t0001	0	99.16	Bra008748	AT5G14650	−	Pectin lyase-like superfamily protein	-1.92835
Brapa2SL025073t0001	0	100	Bra014918	AT2G40955	−	−	-1.93585
Brapa2SL031640t0001	−	−	−	−	−	−	-1.98323
Brapa2SL024989t0001	−	−	−	−	−	−	-1.9847
Brapa2SL007428t0001	0	100	Bra010704	AT4G39110	−	Malectin/receptor-like protein kinase family protein	-1.9931
Brapa2SL007376t0001	−	−	−	−	−	−	-2.01862
Brapa2SL011100t0001	5e-19	98.15	Bra024009	−	−	−	-2.01966
Brapa2SL008411t0001	−	−	−	−	−	−	-2.02793
Brapa2SL029801t0001	0	100	Bra016601	AT1G17430	−	alpha/beta-Hydrolases superfamily protein	-2.03239
Brapa2SL000605t0001	−	−	−	−	−	−	-2.04083
Brapa2SL000617t0001	−	−	−	−	−	−	-2.04143
Brapa2SL007590t0001	−	−	−	−	−	−	-2.04539
Brapa2SL029933t0001	−	−	−	−	−	−	-2.05609
Brapa2SL008522t0001	−	−	−	−	−	−	-2.07225
Brapa2SL005338t0001	−	−	−	ATMG01250	−	RNA-directed DNA polymerase (reverse transcriptase)	-2.07272
Brapa2SL010586t0001	−	−	−	−	−	−	-2.07354
Brapa2SL016913t0001	−	−	−	−	−	−	-2.07392
Brapa2SL000597t0001	−	−	−	−	−	−	-2.08173
Brapa2SL008103t0001	−	−	−	−	−	−	-2.08578
Brapa2SL028855t0001	−	−	−	−	−	−	-2.10161
Brapa2SL010317t0001	0	95.6	Bra032399	AT2G34730	−	myosin heavy chain-related	-2.10758
Brapa2SL029944t0001	−	−	−	−	−	−	-2.11216
Brapa2SL008074t0001	−	−	−	−	−	−	-2.11216
Brapa2SL003675t0001	0	99.31	Bra037023	AT1G14800	−	Nucleic acid-binding, OB-fold-like protein	-2.11298
Brapa2SL015328t0001	−	−	−	−	−	−	-2.12035
Brapa2SL014686t0002	−	−	−	−	−	−	-2.14251
Brapa2SL027634t0001	−	−	−	−	−	−	-2.17602
Brapa2SL008075t0001	0	99.75	Bra009594	AT5G02390	−	Protein of unknown function (DUF3741)	-2.18344
Brapa2SL025229t0001	−	−	−	−	−	−	-2.19677
Brapa2SL006964t0001	−	−	−	−	−	−	-2.19826
Brapa2SL024534t0001	0	99.93	Bra007143	AT1G14800	−	Nucleic acid-binding, OB-fold-like protein	-2.19945
Brapa2SL000609t0001	−	−	−	−	−	−	-2.21283
Brapa2SL024287t0001	0	100	Bra016152	AT5G63700	−	zinc ion binding;DNA binding	-2.22478
Brapa2SL027917t0001	−	−	−	AT4G29090	−	Ribonuclease H-like superfamily protein	-2.22493
Brapa2SL026275t0001	0	99.86	Bra019773	AT1G12540	−	basic helix-loop-helix (bHLH) DNA-binding superfamily protein	-2.22502
Brapa2SL004417t0001	−	−	−	−	−	−	-2.2423
Brapa2SL022719t0001	−	−	−	−	−	−	-2.24608
Brapa2SL009709t0001	−	−	−	−	−	−	-2.26067
Brapa2SL028305t0001	1e-80	99.39	Bra024668	−	−	−	-2.2716
Brapa2SL028686t0001	−	−	−	−	−	−	-2.27259
Brapa2SL013818t0001	−	−	−	−	−	−	-2.3042
Brapa2SL002111t0001	−	−	−	−	−	−	-2.31415
Brapa2SL028236t0001	−	−	−	−	−	−	-2.31631
Brapa2SL024786t0001	−	−	−	−	−	−	-2.3182
Brapa2SL027708t0001	−	−	−	ATMG00710	−	Polynucleotidyl transferase, ribonuclease H-like superfamily protein	-2.32662
Brapa2SL011140t0001	−	−	−	ATMG00850	−	DNA/RNA polymerases superfamily protein	-2.3445
Brapa2SL008471t0001	0	100	Bra030482	AT1G50610	−	Leucine-rich repeat protein kinase family protein	-2.36188
Brapa2SL006605t0001	0	98.07	Bra022440	AT3G19620	−	Glycosyl hydrolase family protein	-2.36224
Brapa2SL024717t0001	0	99.23	Bra011659	AT4G36080	−	phosphotransferases, alcohol group as acceptor;binding;inositol or phosphatidylinositol kinases	-2.36277
Brapa2SL013954t0001	7e-126	99.59	Bra018784	AT1G49310	−	−	-2.37651
Brapa2SL013535t0001	−	−	−	−	−	−	-2.37736
Brapa2SL023125t0001	−	−	−	−	−	−	-2.38197
Brapa2SL007656t0001	−	−	−	−	−	−	-2.4183
Brapa2SL005907t0001	−	−	−	AT4G29090	−	Ribonuclease H-like superfamily protein	-2.43775
Brapa2SL012317t0001	5e-31	97.5	Bra011313	−	−	−	-2.44369
Brapa2SL013990t0001	0	100	Bra017488	AT5G47380	−	Protein of unknown function, DUF547	-2.44743
Brapa2SL006179t0001	−	−	−	−	−	−	-2.45224
Brapa2SL029537t0001	0	99.82	Bra019702	AT1G13800	−	Tetratricopeptide repeat (TPR)-like superfamily protein	-2.46092
Brapa2SL000585t0001	3e-15	100	Bra016789	−	−	−	-2.48802
Brapa2SL026736t0001	0	100	Bra008276	AT1G76770	−	HSP20-like chaperones superfamily protein	-2.48824
Brapa2SL008544t0001	−	−	−	−	−	−	-2.57879
Brapa2SL008340t0001	8e-21	100	Bra013461	−	−	−	-2.58054
Brapa2SL000608t0001	−	−	−	−	−	−	-2.58323
Brapa2SL016308t0001	0	100	Bra039963	−	−	−	-2.60372
Brapa2SL030255t0001	0	99.79	Bra003696	−	−	−	-2.60949
Brapa2SL006227t0001	−	−	−	−	−	−	-2.61115
Brapa2SL000081t0001	1e-21	100	Bra037741	−	−	−	-2.61687
Brapa2SL005996t0001	−	−	−	−	−	−	-2.62601
Brapa2SL015043t0001	−	−	−	AT2G07760	−	Zinc knuckle (CCHC-type) family protein	-2.65612
Brapa2SL006073t0001	−	−	−	AT1G64260	−	MuDR family transposase	-2.66271
Brapa2SL014780t0001	9e-76	94.12	Bra024344	AT5G65000	−	Nucleotide-sugar transporter family protein	-2.67586
Brapa2SL008291t0001	5e-155	100	Bra017584	AT3G18295	−	Protein of unknown function (DUF1639)	-2.67606
Brapa2SL009687t0001	−	−	−	AT1G65481	−	−	-2.71036
Brapa2SL028374t0001	−	−	−	−	−	−	-2.71036
Brapa2SL029876t0001	−	−	−	−	−	−	-2.712
Brapa2SL003492t0001	−	−	−	−	−	−	-2.79833
Brapa2SL028649t0001	−	−	−	−	−	−	-2.80965
Brapa2SL030449t0001	−	−	−	AT4G05360	−	Zinc knuckle (CCHC-type) family protein	-2.80989
Brapa2SL005620t0001	−	−	−	−	−	−	-2.8118
Brapa2SL011181t0001	−	−	−	AT1G33710	−	RNA-directed DNA polymerase (reverse transcriptase)-related family protein	-2.85732
Brapa2SL006008t0001	−	−	−	−	−	−	-2.94412
Brapa2SL027110t0001	−	−	−	AT1G21280	−	−	-2.94706
Brapa2SL006387t0001	4e-13	100	Bra011619	−	−	−	-2.96331
Brapa2SL029705t0001	1e-19	100	Bra031862	−	−	−	-2.99025
Brapa2SL013958t0001	−	−	−	−	−	−	-3.01721
Brapa2SL028569t0001	−	−	−	−	−	−	-3.03239
Brapa2SL017015t0002	−	−	−	−	−	−	-3.07071
Brapa2SL023613t0001	−	−	−	AT2G07760	−	Zinc knuckle (CCHC-type) family protein	-3.07098
Brapa2SL014339t0001	−	−	−	−	−	−	-3.07379
Brapa2SL024822t0001	−	−	−	−	−	−	-3.13187
Brapa2SL007624t0001	−	−	−	AT1G10000	−	Ribonuclease H-like superfamily protein	-3.15264
Brapa2SL022660t0001	−	−	−	AT1G26850	−	S-adenosyl-L-methionine-dependent methyltransferases superfamily protein	-3.15552
Brapa2SL025400t0001	−	−	−	AT1G09690	−	Translation protein SH3-like family protein	-3.15863
Brapa2SL008372t0001	−	−	−	AT2G07687	−	Cytochrome c oxidase, subunit III	-3.16984
Brapa2SL028443t0001	5e-148	91.56	Bra010161	−	−	−	-3.1866
Brapa2SL012474t0001	−	−	−	−	−	−	-3.22342
Brapa2SL012959t0001	−	−	−	−	−	−	-3.22511
Brapa2SL007318t0001	−	−	−	−	−	−	-3.22569
Brapa2SL007455t0001	−	−	−	−	−	−	-3.29515
Brapa2SL010773t0001	−	−	−	−	−	−	-3.31677
Brapa2SL029465t0001	−	−	−	−	−	−	-3.3621
Brapa2SL006843t0001	−	−	−	−	−	−	-3.37073
Brapa2SL001635t0019	−	−	−	AT1G57860	−	Translation protein SH3-like family protein	-3.4191
Brapa2SL005981t0001	−	−	−	AT1G10000	−	Ribonuclease H-like superfamily protein	-3.42672
Brapa2SL028085t0001	−	−	−	−	−	−	-3.54671
Brapa2SL015111t0001	−	−	−	−	−	−	-3.60372
Brapa2SL006454t0001	0	100	Bra012021	AT2G27420	−	Cysteine proteinases superfamily protein	-3.67207
Brapa2SL015051t0001	−	−	−	AT1G57860	−	Translation protein SH3-like family protein	-3.71073
Brapa2SL004801t0001	−	−	−	ATMG00860	−	DNA/RNA polymerases superfamily protein	-3.76061
Brapa2SL000935t0001	−	−	−	−	−	−	-3.80672
Brapa2SL023144t0001	−	−	−	AT4G29090	−	Ribonuclease H-like superfamily protein	-3.96046
Brapa2SL007612t0001	−	−	−	−	−	−	-3.99068
Brapa2SL008507t0001	−	−	−	ATMG01360	−	cytochrome oxidase	-4.07293
Brapa2SL029646t0001	−	−	−	−	−	−	-4.11275
Brapa2SL023862t0001	−	−	−	−	−	−	-4.11348
Brapa2SL005052t0001	−	−	−	−	−	−	-4.15035
Brapa2SL024315t0001	−	−	−	−	−	−	-4.1885
Brapa2SL024834t0001	−	−	−	−	−	−	-4.42593
Brapa2SL020707t0001	−	−	−	AT2G07727	−	Di-haem cytochrome, transmembrane;Cytochrome b/b6, C-terminal	-4.46768
Brapa2SL028446t0001	−	−	−	ATMG00665	−	NADH dehydrogenase 5B	-4.54686
Brapa2SL011003t0001	−	−	−	−	−	−	-4.57493
Brapa2SL015777t0001	−	−	−	−	−	−	-4.68403
Brapa2SL022566t0001	−	−	−	ATMG01360	−	cytochrome oxidase	-4.80965
Brapa2SL007983t0001	−	−	−	−	−	−	-4.96893
Brapa2SL012367t0001	−	−	−	−	−	−	-5.11137
Brapa2SL028051t0001	−	−	−	−	−	−	-5.12087
Brapa2SL000510t0001	−	−	−	−	−	−	-5.38547
Brapa2SL027447t0001	−	−	−	−	−	−	-5.51858
Brapa2SL021487t0001	−	−	−	−	−	−	-5.66599
Brapa2SL003904t0004	−	−	−	−	−	−	-5.80991
Brapa2SL013419t0001	−	−	−	−	−	−	-5.98912
Brapa2SL012938t0001	−	−	−	AT1G09690	−	Translation protein SH3-like family protein	-6.13475
Brapa2SL014400t0001	−	−	−	AT1G57660	−	Translation protein SH3-like family protein	-6.19764
Brapa2SL019810t0001	−	−	−	−	−	−	-6.1991
Brapa2SL028360t0001	−	−	−	−	−	−	-6.28104
Brapa2SL014440t0001	−	−	−	−	−	−	-6.33481
Brapa2SL015411t0001	−	−	−	AT1G09590	−	Translation protein SH3-like family protein	-6.34339
Brapa2SL006191t0001	−	−	−	−	−	−	-6.4422
Brapa2SL011183t0001	−	−	−	−	−	−	-6.53843
Brapa2SL028183t0001	−	−	−	AT1G57860	−	Translation protein SH3-like family protein	-6.53895
Brapa2SL012018t0001	−	−	−	AT1G09590	−	Translation protein SH3-like family protein	-6.55262
Brapa2SL020155t0001	−	−	−	−	−	−	-6.7318
Brapa2SL027528t0001	−	−	−	−	−	−	-6.9077
Brapa2SL027685t0001	−	−	−	−	−	−	-7.04384
Brapa2SL004781t0001	−	−	−	AT1G09690	−	Translation protein SH3-like family protein	-7.0764
Brapa2SL008341t0001	−	−	−	−	−	−	-7.20201
Brapa2SL007384t0001	−	−	−	−	−	−	-7.32423
Brapa2SL007409t0001	−	−	−	AT1G09590	−	Translation protein SH3-like family protein	-7.43377
Brapa2SL020877t0001	−	−	−	−	−	−	-7.49918
Brapa2SL002943t0001	−	−	−	−	−	−	-7.52011
Brapa2SL027483t0001	−	−	−	−	−	−	-7.56351
Brapa2SL029718t0001	−	−	−	AT1G09690	−	Translation protein SH3-like family protein	-7.82143
Brapa2SL027428t0001	−	−	−	−	−	−	-7.95857
Brapa2SL006139t0001	−	−	−	−	−	−	-7.95907
Brapa2SL003326t0001	−	−	−	−	−	−	-7.96107
Brapa2SL007193t0001	−	−	−	AT1G57860	−	Translation protein SH3-like family protein	-7.9811
Brapa2SL014527t0001	−	−	−	AT1G57660	−	Translation protein SH3-like family protein	-7.98792
Brapa2SL005004t0001	−	−	−	−	−	−	-7.99517
Brapa2SL000700t0001	−	−	−	−	−	−	-7.99841
Brapa2SL005551t0001	−	−	−	AT1G09590	−	Translation protein SH3-like family protein	-8.00656
Brapa2SL005461t0002	−	−	−	−	−	−	-8.03308
Brapa2SL006468t0001	−	−	−	AT1G09690	−	Translation protein SH3-like family protein	-8.04706
Brapa2SL025515t0001	−	−	−	AT1G09590	−	Translation protein SH3-like family protein	-8.07225
Brapa2SL007875t0001	−	−	−	−	−	−	-8.12584
Brapa2SL021061t0001				AT1G09590	−	Translation protein SH3-like family protein	-8.13746
Brapa2SL010513t0001	−	−	−	−	−	−	-8.1399
Brapa2SL010432t0001	−	−	−	AT1G09590	−	Translation protein SH3-like family protein	-8.16124
Brapa2SL009818t0001	−	−	−	−	−	−	-8.16419
Brapa2SL011013t0001	−	−	−	−	−	−	-8.1944
Brapa2SL025878t0001	−	−	−	−	−	−	-8.21076
Brapa2SL013080t0001	−	−	−	−	−	−	-8.21836
Brapa2SL028818t0001	−	−	−	−	−	−	-8.29427
Brapa2SL024817t0001	−	−	−	−	−	−	-8.31244
Brapa2SL011352t0001	−	−	−	−	−	−	-8.32646
Brapa2SL010960t0001	−	−	−	AT1G57660	−	Translation protein SH3-like family protein	-8.35982
Brapa2SL030492t0001	−	−	−	−	−	−	-8.37432
Brapa2SL024591t0001	−	−	−	AT1G09690	−	Translation protein SH3-like family protein	-8.41743
Brapa2SL026140t0001	−	−	−	−	−	−	-8.42533
Brapa2SL015755t0001	−	−	−	AT1G09690	−	Translation protein SH3-like family protein	-8.4377
Brapa2SL021186t0001	−	−	−	−	−	−	-8.46047
Brapa2SL026672t0001	−	−	−	−	−	−	-8.4643
Brapa2SL001637t0002	−	−	−	−	−	−	-8.4707
Brapa2SL026551t0001	−	−	−	−	−	−	-8.54264
Brapa2SL020267t0001	−	−	−	AT1G09690	−	Translation protein SH3-like family protein	-8.59367
Brapa2SL004663t0001	−	−	−	AT1G57660	−	Translation protein SH3-like family protein	-8.59825
Brapa2SL004224t0001	−	−	−	−	−	−	-8.60263
Brapa2SL010023t0001	−	−	−	−	−	−	-8.65622
Brapa2SL008217t0001	−	−	−	AT1G09590	−	Translation protein SH3-like family protein	-8.78243
Brapa2SL012119t0001	−	−	−	−	−	−	-8.81448
Brapa2SL021799t0001	−	−	−	−	−	−	-8.82187
Brapa2SL000450t0001	−	−	−	−	−	−	-8.82814
Brapa2SL021574t0001	−	−	−	−	−	−	-8.83228
Brapa2SL002059t0001	−	−	−	−	−	−	-8.84862
Brapa2SL023551t0001	−	−	−	AT1G57660	−	Translation protein SH3-like family protein	-8.85742
Brapa2SL025302t0001	−	−	−	AT1G09590	−	Translation protein SH3-like family protein	-8.86358
Brapa2SL011087t0001	−	−	−	−	−	−	-8.87861
Brapa2SL007230t0001	−	−	−	−	−	−	-8.9109
Brapa2SL010316t0001	−	−	−	AT1G57660	−	Translation protein SH3-like family protein	-8.93193
Brapa2SL021213t0001	−	−	−	−	−	−	-8.93316
Brapa2SL011740t0003	−	−	−	−	−	−	-8.95088
Brapa2SL027627t0001	−	−	−	−	−	−	-8.98915
Brapa2SL022501t0001	−	−	−	AT1G57660	−	Translation protein SH3-like family protein	-9.06599
Brapa2SL030756t0001	−	−	−	−	−	−	-9.0922
Brapa2SL029675t0001	−	−	−	AT1G09590	−	Translation protein SH3-like family protein	-9.10691
Brapa2SL010187t0001	−	−	−	AT1G57860	−	Translation protein SH3-like family protein	-9.22022
Brapa2SL007336t0001	−	−	−	AT1G09590	−	Translation protein SH3-like family protein	-9.25217
Brapa2SL002721t0001	−	−	−	−	−	−	-9.31056
Brapa2SL021214t0001	−	−	−	−	−	−	-9.32245
Brapa2SL025950t0001	−	−	−	−	−	−	-9.38283
Brapa2SL023582t0001	−	−	−	−	−	−	-9.3838
Brapa2SL024043t0001				−	−	Translation protein SH3-like family protein	-9.41312
Brapa2SL020606t0001	−	−	−	−	−	−	-9.42561
Brapa2SL024850t0001	−	−	−	AT1G09590	−	Translation protein SH3-like family protein	-9.43406
Brapa2SL025013t0001	−	−	−	AT1G09690	−	Translation protein SH3-like family protein	-9.46372
Brapa2SL019775t0001	−	−	−	−	−	−	-9.49737
Brapa2SL024958t0001	−	−	−	−	−	−	-9.49983
Brapa2SL022453t0001	−	−	−	−	−	−	-9.49991
Brapa2SL023386t0001				AT1G09590	−	Translation protein SH3-like family protein	-9.50039
Brapa2SL021594t0001				AT1G57660	−	Translation protein SH3-like family protein	-9.52677
Brapa2SL012117t0002				AT1G09590	−	Translation protein SH3-like family protein	-9.53732
Brapa2SL005399t0001	−	−	−	−	−	−	-9.54337
Brapa2SL011982t0002	−	−	−	AT1G09590	−	Translation protein SH3-like family protein	-9.54602
Brapa2SL025309t0001	−	−	−	−	−	−	-9.55108
Brapa2SL029367t0001	−	−	−	−	−	−	-9.55285
Brapa2SL001636t0002	−	−	−	AT1G09590	−	Translation protein SH3-like family protein	-9.55476
Brapa2SL028871t0001	−	−	−	AT1G09690	−	Translation protein SH3-like family protein	-9.55646
Brapa2SL011516t0001	−	−	−	AT1G09590	−	Translation protein SH3-like family protein	-9.56056
Brapa2SL003981t0003	−	−	−	AT1G57660	−	Translation protein SH3-like family protein	-9.56701
Brapa2SL027995t0001	−	−	−	AT1G09590	−	Translation protein SH3-like family protein	-9.57687
Brapa2SL026034t0001	−	−	−	−	−	−	-9.58003
Brapa2SL021215t0001	−	−	−	−	−	−	-9.61321
Brapa2SL025840t0001	−	−	−	AT1G09590	−	Translation protein SH3-like family protein	-9.63279
Brapa2SL029821t0001	−	−	−	−	−	−	-9.66989
Brapa2SL002832t0001	−	−	−	−	−	−	-9.67987
Brapa2SL016577t0001	−	−	−	−	−	−	-9.70254
Brapa2SL027593t0001	−	−	−	AT1G09690	−	Translation protein SH3-like family protein	-9.72466
Brapa2SL026491t0001	−	−	−	AT1G09590	−	Translation protein SH3-like family protein	-9.74419
Brapa2SL000278t0001	−	−	−	−	−	−	-9.76686
Brapa2SL006365t0001	−	−	−	AT1G09590	−	Translation protein SH3-like family protein	-9.81287
Brapa2SL029312t0002	−	−	−	−	−	−	-9.90018
Brapa2SL008391t0001	−	−	−	−	−	−	-9.93625
Brapa2SL028111t0001	−	−	−	−	−	−	-9.95761
Brapa2SL003065t0004	−	−	−	AT1G09590	−	Translation protein SH3-like family protein	-9.96157
Brapa2SL005334t0001	−	−	−	AT1G09590	−	Translation protein SH3-like family protein	-9.97036
Brapa2SL014029t0001	−	−	−	AT1G09590	−	Translation protein SH3-like family protein	-9.98079
Brapa2SL009652t0001	−	−	−	AT1G09590	−	Translation protein SH3-like family protein	-10.0489
Brapa2SL001842t0001	−	−	−	−	−	−	-10.1152
Brapa2SL003087t0001	−	−	−	−	−	−	-10.1394
Brapa2SL021212t0001	−	−	−	−	−	−	-10.1446
Brapa2SL007322t0001	−	−	−	−	−	−	-10.1777
Brapa2SL024177t0001	−	−	−	AT1G09590	−	Translation protein SH3-like family protein	-10.2063
Brapa2SL026067t0001	−	−	−	AT1G09590	−	Translation protein SH3-like family protein	-10.2281
Brapa2SL030231t0001	−	−	−	−	−	−	-10.283
Brapa2SL012234t0001	−	−	−	AT1G57860	−	Translation protein SH3-like family protein	-10.2886
Brapa2SL025553t0001	−	−	−	−	−	−	-10.291
Brapa2SL016827t0002	−	−	−	AT1G57660	−	Translation protein SH3-like family protein	-10.5994
Brapa2SL027833t0001	−	−	−	−	−	−	-10.6667
Brapa2SL001574t0001	−	−	−	−	−	−	-10.7132
Brapa2SL013550t0002	−	−	−	−	−	−	-10.9169

## Sheet: Table S4
Table S4. Transcription factor genes up-regulated between RPCC and GCC samples, as identified from transcriptome data.
BRAD annotation			TAIR annotation				Expression	GO annotation			KEGG list
B. rapa id	E-value	Identity	A. thaliana ID	TF family name	Gene name	TAIR description	Log2 Fold change	BP_Id	CC_Id	MF_Id
Bra011782	0	100	AT4G37750	AP2	ANT,CKC,CKC1,DRG	Integrase-type DNA-binding superfamily protein	2.21	GO:0000003[reproduction],GO:0008152[metabolic process],GO:0009987[cellular process],GO:0032502[developmental process],GO:0003006[developmental process involved in reproduction],GO:0006807[nitrogen compound metabolic process],GO:0008283[cell proliferation],GO:0009058[biosynthetic process],GO:0009653[anatomical structure morphogenesis],GO:0019953[sexual reproduction],GO:0032259[methylation],GO:0032…	GO:0005623[cell],GO:0043226[organelle],GO:0005622[intracellular],GO:0043227[membrane-bounded organelle],GO:0043229[intracellular organelle],GO:0043231[intracellular membrane-bounded organelle]	GO:0003700[sequence-specific DNA binding transcription factor activity],GO:0003676[nucleic acid binding]
Bra035137	0	100	AT1G79700	AP2	−	Integrase-type DNA-binding superfamily protein	1.96	GO:0008152[metabolic process],GO:0009987[cellular process],GO:0023052[signaling],GO:0050896[response to stimulus],GO:0006807[nitrogen compound metabolic process],GO:0009058[biosynthetic process],GO:0044237[cellular metabolic process],GO:0044238[primary metabolic process],GO:0051716[cellular response to stimulus],GO:0006139[nucleobase-containing compound metabolic process],GO:0006629[lipid metabol…	GO:0005623[cell],GO:0043226[organelle],GO:0005622[intracellular],GO:0043227[membrane-bounded organelle],GO:0043229[intracellular organelle],GO:0043231[intracellular membrane-bounded organelle]	GO:0003700[sequence-specific DNA binding transcription factor activity],GO:0000981[sequence-specific DNA binding RNA polymerase II transcription factor activity],GO:0003676[nucleic acid binding]
Bra026082	0	99.85	AT1G16060	AP2	ADAP	ARIA-interacting double AP2 domain protein	1.18	GO:0008152[metabolic process],GO:0009987[cellular process],GO:0023052[signaling],GO:0032502[developmental process],GO:0040007[growth],GO:0050896[response to stimulus],GO:0006807[nitrogen compound metabolic process],GO:0006950[response to stress],GO:0009058[biosynthetic process],GO:0009653[anatomical structure morphogenesis],GO:0044237[cellular metabolic process],GO:0044238[primary metabolic proce…	GO:0005623[cell],GO:0043226[organelle],GO:0005622[intracellular],GO:0043227[membrane-bounded organelle],GO:0043229[intracellular organelle],GO:0043231[intracellular membrane-bounded organelle]	GO:0003700[sequence-specific DNA binding transcription factor activity],GO:0000981[sequence-specific DNA binding RNA polymerase II transcription factor activity],GO:0003676[nucleic acid binding]
Bra033690	0	100	AT5G43650	bHLH	BHLH92	basic helix-loop-helix (bHLH) DNA-binding superfamily protein	4.69	GO:0008152[metabolic process],GO:0009987[cellular process],GO:0006807[nitrogen compound metabolic process],GO:0009058[biosynthetic process],GO:0044237[cellular metabolic process],GO:0044238[primary metabolic process],GO:0006139[nucleobase-containing compound metabolic process],GO:0006725[cellular aromatic compound metabolic process],GO:0019222[regulation of metabolic process]	GO:0005623[cell],GO:0043226[organelle],GO:0005622[intracellular],GO:0043227[membrane-bounded organelle],GO:0043229[intracellular organelle],GO:0043231[intracellular membrane-bounded organelle]	GO:0003700[sequence-specific DNA binding transcription factor activity],GO:0005515[protein binding],GO:0003676[nucleic acid binding],GO:0046983[protein dimerization activity]
Bra027501	0	100	AT5G43650	bHLH	BHLH92	basic helix-loop-helix (bHLH) DNA-binding superfamily protein	2.68	GO:0008152[metabolic process],GO:0009987[cellular process],GO:0006807[nitrogen compound metabolic process],GO:0009058[biosynthetic process],GO:0044237[cellular metabolic process],GO:0044238[primary metabolic process],GO:0006139[nucleobase-containing compound metabolic process],GO:0006725[cellular aromatic compound metabolic process],GO:0019222[regulation of metabolic process]	GO:0005623[cell],GO:0043226[organelle],GO:0005622[intracellular],GO:0043227[membrane-bounded organelle],GO:0043229[intracellular organelle],GO:0043231[intracellular membrane-bounded organelle]	GO:0003700[sequence-specific DNA binding transcription factor activity],GO:0005515[protein binding],GO:0003676[nucleic acid binding],GO:0046983[protein dimerization activity]
Bra035639	0	97.42	AT5G56960	bHLH	−	basic helix-loop-helix (bHLH) DNA-binding family protein	2.21	GO:0008152[metabolic process],GO:0009987[cellular process],GO:0050896[response to stimulus],GO:0006807[nitrogen compound metabolic process],GO:0009058[biosynthetic process],GO:0044237[cellular metabolic process],GO:0044238[primary metabolic process],GO:0006139[nucleobase-containing compound metabolic process],GO:0006725[cellular aromatic compound metabolic process],GO:0010243[response to organoni…	GO:0005623[cell],GO:0043226[organelle],GO:0005622[intracellular],GO:0043227[membrane-bounded organelle],GO:0043229[intracellular organelle],GO:0043231[intracellular membrane-bounded organelle]	GO:0003700[sequence-specific DNA binding transcription factor activity],GO:0005515[protein binding],GO:0003676[nucleic acid binding],GO:0046983[protein dimerization activity]
Bra036640	0	100	AT1G62975	bHLH	−	basic helix-loop-helix (bHLH) DNA-binding superfamily protein	2.2	GO:0008152[metabolic process],GO:0009987[cellular process],GO:0006807[nitrogen compound metabolic process],GO:0009058[biosynthetic process],GO:0044237[cellular metabolic process],GO:0044238[primary metabolic process],GO:0006139[nucleobase-containing compound metabolic process],GO:0006725[cellular aromatic compound metabolic process],GO:0019222[regulation of metabolic process]	GO:0005623[cell],GO:0043226[organelle],GO:0005622[intracellular],GO:0043227[membrane-bounded organelle],GO:0043229[intracellular organelle],GO:0043231[intracellular membrane-bounded organelle]	GO:0003700[sequence-specific DNA binding transcription factor activity],GO:0005515[protein binding],GO:0003676[nucleic acid binding],GO:0046983[protein dimerization activity]
Bra005644	0	100	AT2G31730	bHLH	−	basic helix-loop-helix (bHLH) DNA-binding superfamily protein	1.86	GO:0050896[response to stimulus],GO:0009725[response to hormone]	GO:0005623[cell],GO:0043226[organelle],GO:0005622[intracellular],GO:0043227[membrane-bounded organelle],GO:0043229[intracellular organelle],GO:0043231[intracellular membrane-bounded organelle]	GO:0003700[sequence-specific DNA binding transcription factor activity],GO:0005515[protein binding],GO:0046983[protein dimerization activity]
Bra004532	0	99.18	AT2G46510	bHLH	AIB,ATAIB	ABA-inducible BHLH-type transcription factor	1.8	GO:0008152[metabolic process],GO:0009987[cellular process],GO:0023052[signaling],GO:0050896[response to stimulus],GO:0051179[localization],GO:0006807[nitrogen compound metabolic process],GO:0006950[response to stress],GO:0006955[immune response],GO:0009058[biosynthetic process],GO:0009607[response to biotic stimulus],GO:0044237[cellular metabolic process],GO:0044238[primary metabolic process],GO:…	GO:0005623[cell],GO:0043226[organelle],GO:0005622[intracellular],GO:0043227[membrane-bounded organelle],GO:0043229[intracellular organelle],GO:0043231[intracellular membrane-bounded organelle]	GO:0003700[sequence-specific DNA binding transcription factor activity],GO:0005515[protein binding],GO:0003676[nucleic acid binding],GO:0046983[protein dimerization activity]
Bra033788	0	94.46	AT3G47640	bHLH	PYE	basic helix-loop-helix (bHLH) DNA-binding superfamily protein	1.59	GO:0008152[metabolic process],GO:0009987[cellular process],GO:0050896[response to stimulus],GO:0006807[nitrogen compound metabolic process],GO:0006950[response to stress],GO:0009058[biosynthetic process],GO:0044237[cellular metabolic process],GO:0044238[primary metabolic process],GO:0051716[cellular response to stimulus],GO:0006139[nucleobase-containing compound metabolic process],GO:0006725[cell…	GO:0005623[cell],GO:0043226[organelle],GO:0005622[intracellular],GO:0043227[membrane-bounded organelle],GO:0043229[intracellular organelle],GO:0043231[intracellular membrane-bounded organelle]	GO:0003700[sequence-specific DNA binding transcription factor activity],GO:0005515[protein binding],GO:0003676[nucleic acid binding],GO:0046983[protein dimerization activity]
Bra001929	8e-92	85.59	AT3G24140	bHLH	−	basic helix-loop-helix (bHLH) DNA-binding superfamily protein	1.41	GO:0008152[metabolic process],GO:0009987[cellular process],GO:0023052[signaling],GO:0032502[developmental process],GO:0050896[response to stimulus],GO:0051179[localization],GO:0006807[nitrogen compound metabolic process],GO:0006950[response to stress],GO:0006955[immune response],GO:0009058[biosynthetic process],GO:0009607[response to biotic stimulus],GO:0009653[anatomical structure morphogenesis]…	GO:0005623[cell],GO:0043226[organelle],GO:0005622[intracellular],GO:0043227[membrane-bounded organelle],GO:0043229[intracellular organelle],GO:0043231[intracellular membrane-bounded organelle]	GO:0003700[sequence-specific DNA binding transcription factor activity],GO:0005515[protein binding],GO:0003676[nucleic acid binding]
Bra039279	0	99.35	AT2G46510	bHLH	AIB,ATAIB	ABA-inducible BHLH-type transcription factor	1.39	GO:0008152[metabolic process],GO:0009987[cellular process],GO:0023052[signaling],GO:0050896[response to stimulus],GO:0051179[localization],GO:0006807[nitrogen compound metabolic process],GO:0006950[response to stress],GO:0006955[immune response],GO:0009058[biosynthetic process],GO:0009607[response to biotic stimulus],GO:0044237[cellular metabolic process],GO:0044238[primary metabolic process],GO:…	GO:0005623[cell],GO:0043226[organelle],GO:0005622[intracellular],GO:0043227[membrane-bounded organelle],GO:0043229[intracellular organelle],GO:0043231[intracellular membrane-bounded organelle]	GO:0003700[sequence-specific DNA binding transcription factor activity],GO:0005515[protein binding],GO:0003676[nucleic acid binding],GO:0046983[protein dimerization activity]
Bra013889	2e-170	100	AT4G25410	bHLH	−	basic helix-loop-helix (bHLH) DNA-binding superfamily protein	1.27	GO:0008152[metabolic process],GO:0009987[cellular process],GO:0006807[nitrogen compound metabolic process],GO:0009058[biosynthetic process],GO:0044237[cellular metabolic process],GO:0044238[primary metabolic process],GO:0006139[nucleobase-containing compound metabolic process],GO:0006725[cellular aromatic compound metabolic process],GO:0019222[regulation of metabolic process]	GO:0005623[cell],GO:0043226[organelle],GO:0005622[intracellular],GO:0043227[membrane-bounded organelle],GO:0043229[intracellular organelle],GO:0043231[intracellular membrane-bounded organelle]	GO:0003700[sequence-specific DNA binding transcription factor activity],GO:0005515[protein binding],GO:0003676[nucleic acid binding],GO:0046983[protein dimerization activity]
Bra020462	0	99.73	AT5G57150	bHLH	−	basic helix-loop-helix (bHLH) DNA-binding superfamily protein	1.18	GO:0008152[metabolic process],GO:0009987[cellular process],GO:0006807[nitrogen compound metabolic process],GO:0009058[biosynthetic process],GO:0044237[cellular metabolic process],GO:0044238[primary metabolic process],GO:0006139[nucleobase-containing compound metabolic process],GO:0006725[cellular aromatic compound metabolic process],GO:0019222[regulation of metabolic process]	GO:0005623[cell],GO:0043226[organelle],GO:0005622[intracellular],GO:0043227[membrane-bounded organelle],GO:0043229[intracellular organelle],GO:0043231[intracellular membrane-bounded organelle]	GO:0003700[sequence-specific DNA binding transcription factor activity],GO:0005515[protein binding],GO:0003676[nucleic acid binding],GO:0046983[protein dimerization activity]
Bra008017	2e-159	99.67	AT1G72210	bHLH	−	basic helix-loop-helix (bHLH) DNA-binding superfamily protein	1.18	GO:0008152[metabolic process],GO:0009987[cellular process],GO:0006807[nitrogen compound metabolic process],GO:0009058[biosynthetic process],GO:0044237[cellular metabolic process],GO:0044238[primary metabolic process],GO:0006139[nucleobase-containing compound metabolic process],GO:0006725[cellular aromatic compound metabolic process],GO:0019222[regulation of metabolic process]	GO:0005623[cell],GO:0043226[organelle],GO:0005622[intracellular],GO:0043227[membrane-bounded organelle],GO:0043229[intracellular organelle],GO:0043231[intracellular membrane-bounded organelle]	GO:0003700[sequence-specific DNA binding transcription factor activity],GO:0005515[protein binding],GO:0036094[small molecule binding],GO:0003676[nucleic acid binding],GO:0046983[protein dimerization activity]
Bra004505	0	99.39	AT2G46810	bHLH	−	basic helix-loop-helix (bHLH) DNA-binding superfamily protein	1.12	GO:0008152[metabolic process],GO:0009987[cellular process],GO:0006807[nitrogen compound metabolic process],GO:0009058[biosynthetic process],GO:0044237[cellular metabolic process],GO:0044238[primary metabolic process],GO:0006139[nucleobase-containing compound metabolic process],GO:0006725[cellular aromatic compound metabolic process],GO:0019222[regulation of metabolic process]	GO:0005623[cell],GO:0043226[organelle],GO:0005622[intracellular],GO:0043227[membrane-bounded organelle],GO:0043229[intracellular organelle],GO:0043231[intracellular membrane-bounded organelle]	GO:0003700[sequence-specific DNA binding transcription factor activity],GO:0005515[protein binding],GO:0003676[nucleic acid binding],GO:0046983[protein dimerization activity]
Bra004489	0	100	AT2G46970	bHLH	PIL1	phytochrome interacting factor 3-like 1	1.1	GO:0008152[metabolic process],GO:0009987[cellular process],GO:0023052[signaling],GO:0050896[response to stimulus],GO:0006807[nitrogen compound metabolic process],GO:0009058[biosynthetic process],GO:0044237[cellular metabolic process],GO:0044238[primary metabolic process],GO:0051716[cellular response to stimulus],GO:0006139[nucleobase-containing compound metabolic process],GO:0006725[cellular arom…	GO:0005623[cell],GO:0043226[organelle],GO:0005622[intracellular],GO:0043227[membrane-bounded organelle],GO:0043229[intracellular organelle],GO:0043231[intracellular membrane-bounded organelle]	GO:0003700[sequence-specific DNA binding transcription factor activity],GO:0005515[protein binding],GO:0003676[nucleic acid binding],GO:0046983[protein dimerization activity]
Bra032610	0	100	AT1G02340	bHLH	FBI1,HFR1,REP1,RSF1	basic helix-loop-helix (bHLH) DNA-binding superfamily protein	1.09	GO:0008152[metabolic process],GO:0009987[cellular process],GO:0023052[signaling],GO:0048511[rhythmic process],GO:0050896[response to stimulus],GO:0006807[nitrogen compound metabolic process],GO:0007623[circadian rhythm],GO:0009058[biosynthetic process],GO:0044237[cellular metabolic process],GO:0044238[primary metabolic process],GO:0051716[cellular response to stimulus],GO:0006139[nucleobase-conta…	GO:0005623[cell],GO:0043226[organelle],GO:0005622[intracellular],GO:0043227[membrane-bounded organelle],GO:0043229[intracellular organelle],GO:0005737[cytoplasm],GO:0043231[intracellular membrane-bounded organelle]	GO:0000989[transcription factor binding transcription factor activity],GO:0003700[sequence-specific DNA binding transcription factor activity],GO:0005515[protein binding],GO:0003676[nucleic acid binding],GO:0003712[transcription cofactor activity]
Bra031668	0	99.82	AT1G09530	bHLH	PAP3,PIF3,POC1	phytochrome interacting factor 3	1.06	GO:0008152[metabolic process],GO:0009987[cellular process],GO:0023052[signaling],GO:0032502[developmental process],GO:0048511[rhythmic process],GO:0050896[response to stimulus],GO:0006807[nitrogen compound metabolic process],GO:0007623[circadian rhythm],GO:0009058[biosynthetic process],GO:0044237[cellular metabolic process],GO:0044238[primary metabolic process],GO:0051716[cellular response to sti…	GO:0005623[cell],GO:0043226[organelle],GO:0005622[intracellular],GO:0043227[membrane-bounded organelle],GO:0043229[intracellular organelle],GO:0043231[intracellular membrane-bounded organelle]	GO:0003700[sequence-specific DNA binding transcription factor activity],GO:0005515[protein binding],GO:0003676[nucleic acid binding],GO:0042802[identical protein binding],GO:0046983[protein dimerization activity]
Bra010035	0	94.65	AT5G49450	bZIP	AtbZIP1,bZIP1	basic leucine-zipper 1	3.1	GO:0000003[reproduction],GO:0008152[metabolic process],GO:0009987[cellular process],GO:0023052[signaling],GO:0032502[developmental process],GO:0050896[response to stimulus],GO:0003006[developmental process involved in reproduction],GO:0006807[nitrogen compound metabolic process],GO:0006950[response to stress],GO:0009058[biosynthetic process],GO:0009607[response to biotic stimulus],GO:0032504[mult…	GO:0005623[cell],GO:0043226[organelle],GO:0005622[intracellular],GO:0043227[membrane-bounded organelle],GO:0043229[intracellular organelle],GO:0043231[intracellular membrane-bounded organelle]	GO:0003700[sequence-specific DNA binding transcription factor activity],GO:0005515[protein binding],GO:0003676[nucleic acid binding],GO:0046983[protein dimerization activity]
Bra004550	0	100	AT2G46270	bZIP	GBF3	G-box binding factor 3	1.54	GO:0008152[metabolic process],GO:0009987[cellular process],GO:0023052[signaling],GO:0050896[response to stimulus],GO:0006807[nitrogen compound metabolic process],GO:0006950[response to stress],GO:0009058[biosynthetic process],GO:0044237[cellular metabolic process],GO:0044238[primary metabolic process],GO:0051716[cellular response to stimulus],GO:0006139[nucleobase-containing compound metabolic pr…	GO:0005623[cell],GO:0043226[organelle],GO:0005622[intracellular],GO:0043227[membrane-bounded organelle],GO:0043229[intracellular organelle],GO:0005737[cytoplasm],GO:0043231[intracellular membrane-bounded organelle]	GO:0003700[sequence-specific DNA binding transcription factor activity],GO:0003676[nucleic acid binding]
Bra007083	0	100	AT3G54620	bZIP	ATBZIP25,BZIP25,BZO2H4	basic leucine zipper 25	1.27	GO:0000003[reproduction],GO:0008152[metabolic process],GO:0009987[cellular process],GO:0023052[signaling],GO:0032502[developmental process],GO:0050896[response to stimulus],GO:0003006[developmental process involved in reproduction],GO:0006807[nitrogen compound metabolic process],GO:0006950[response to stress],GO:0009058[biosynthetic process],GO:0032504[multicellular organism reproduction],GO:0044…	GO:0005623[cell],GO:0043226[organelle],GO:0005622[intracellular],GO:0043227[membrane-bounded organelle],GO:0043229[intracellular organelle],GO:0043231[intracellular membrane-bounded organelle]	GO:0045735[nutrient reservoir activity],GO:0003700[sequence-specific DNA binding transcription factor activity],GO:0005515[protein binding],GO:0003676[nucleic acid binding],GO:0046983[protein dimerization activity]
Bra006692	1e-160	88.04	AT5G59820	C2H2	RHL41,ZAT12	C2H2-type zinc finger family protein	4.46	GO:0008152[metabolic process],GO:0009987[cellular process],GO:0023052[signaling],GO:0050896[response to stimulus],GO:0006807[nitrogen compound metabolic process],GO:0006950[response to stress],GO:0009058[biosynthetic process],GO:0009607[response to biotic stimulus],GO:0044237[cellular metabolic process],GO:0044238[primary metabolic process],GO:0051707[response to other organism],GO:0051716[cellul…	GO:0005623[cell],GO:0043226[organelle],GO:0005622[intracellular],GO:0043227[membrane-bounded organelle],GO:0043229[intracellular organelle],GO:0043231[intracellular membrane-bounded organelle]	GO:0003700[sequence-specific DNA binding transcription factor activity],GO:0003676[nucleic acid binding],GO:0043169[cation binding]
Bra002528	0	98.96	AT5G59820	C2H2	RHL41,ZAT12	C2H2-type zinc finger family protein	3.43	GO:0008152[metabolic process],GO:0009987[cellular process],GO:0023052[signaling],GO:0050896[response to stimulus],GO:0006807[nitrogen compound metabolic process],GO:0006950[response to stress],GO:0009058[biosynthetic process],GO:0009607[response to biotic stimulus],GO:0044237[cellular metabolic process],GO:0044238[primary metabolic process],GO:0051707[response to other organism],GO:0051716[cellul…	GO:0005623[cell],GO:0043226[organelle],GO:0005622[intracellular],GO:0043227[membrane-bounded organelle],GO:0043229[intracellular organelle],GO:0043231[intracellular membrane-bounded organelle]	GO:0003700[sequence-specific DNA binding transcription factor activity],GO:0003676[nucleic acid binding],GO:0043169[cation binding]
Bra022436	0	97.64	AT3G19580	C2H2	AZF2,ZF2	zinc-finger protein 2	2.99	GO:0008152[metabolic process],GO:0009987[cellular process],GO:0023052[signaling],GO:0032502[developmental process],GO:0050896[response to stimulus],GO:0003006[developmental process involved in reproduction],GO:0006807[nitrogen compound metabolic process],GO:0006950[response to stress],GO:0009058[biosynthetic process],GO:0044237[cellular metabolic process],GO:0044238[primary metabolic process],GO:…	GO:0005623[cell],GO:0043226[organelle],GO:0005622[intracellular],GO:0043227[membrane-bounded organelle],GO:0043229[intracellular organelle],GO:0043231[intracellular membrane-bounded organelle]	GO:0003700[sequence-specific DNA binding transcription factor activity],GO:0003676[nucleic acid binding],GO:0043169[cation binding]
Bra010922	0	99.57	AT1G27730	C2H2	STZ,ZAT10	salt tolerance zinc finger	2.96	GO:0008152[metabolic process],GO:0009987[cellular process],GO:0023052[signaling],GO:0032502[developmental process],GO:0040007[growth],GO:0050896[response to stimulus],GO:0006807[nitrogen compound metabolic process],GO:0006950[response to stress],GO:0009058[biosynthetic process],GO:0009607[response to biotic stimulus],GO:0044237[cellular metabolic process],GO:0044238[primary metabolic process],GO:…	GO:0005623[cell],GO:0043226[organelle],GO:0005622[intracellular],GO:0043227[membrane-bounded organelle],GO:0043229[intracellular organelle],GO:0043231[intracellular membrane-bounded organelle]	GO:0003700[sequence-specific DNA binding transcription factor activity],GO:0003676[nucleic acid binding],GO:0043169[cation binding]
Bra001752	0	99.87	AT3G19580	C2H2	AZF2,ZF2	zinc-finger protein 2	2.96	GO:0008152[metabolic process],GO:0009987[cellular process],GO:0023052[signaling],GO:0032502[developmental process],GO:0050896[response to stimulus],GO:0003006[developmental process involved in reproduction],GO:0006807[nitrogen compound metabolic process],GO:0006950[response to stress],GO:0009058[biosynthetic process],GO:0044237[cellular metabolic process],GO:0044238[primary metabolic process],GO:…	GO:0005623[cell],GO:0043226[organelle],GO:0005622[intracellular],GO:0043227[membrane-bounded organelle],GO:0043229[intracellular organelle],GO:0043231[intracellular membrane-bounded organelle]	GO:0003700[sequence-specific DNA binding transcription factor activity],GO:0003676[nucleic acid binding],GO:0043169[cation binding]
Bra032845	0	100	AT1G27730	C2H2	STZ,ZAT10	salt tolerance zinc finger	2.81	GO:0008152[metabolic process],GO:0009987[cellular process],GO:0023052[signaling],GO:0032502[developmental process],GO:0040007[growth],GO:0050896[response to stimulus],GO:0006807[nitrogen compound metabolic process],GO:0006950[response to stress],GO:0009058[biosynthetic process],GO:0009607[response to biotic stimulus],GO:0044237[cellular metabolic process],GO:0044238[primary metabolic process],GO:…	GO:0005623[cell],GO:0043226[organelle],GO:0005622[intracellular],GO:0043227[membrane-bounded organelle],GO:0043229[intracellular organelle],GO:0043231[intracellular membrane-bounded organelle]	GO:0003700[sequence-specific DNA binding transcription factor activity],GO:0003676[nucleic acid binding],GO:0043169[cation binding]
Bra038219	0	98.11	AT3G19580	C2H2	AZF2,ZF2	zinc-finger protein 2	2.5	GO:0008152[metabolic process],GO:0009987[cellular process],GO:0023052[signaling],GO:0032502[developmental process],GO:0050896[response to stimulus],GO:0003006[developmental process involved in reproduction],GO:0006807[nitrogen compound metabolic process],GO:0006950[response to stress],GO:0009058[biosynthetic process],GO:0044237[cellular metabolic process],GO:0044238[primary metabolic process],GO:…	GO:0005623[cell],GO:0043226[organelle],GO:0005622[intracellular],GO:0043227[membrane-bounded organelle],GO:0043229[intracellular organelle],GO:0043231[intracellular membrane-bounded organelle]	GO:0003700[sequence-specific DNA binding transcription factor activity],GO:0003676[nucleic acid binding],GO:0043169[cation binding]
Bra031834	0	99.86	AT5G67450	C2H2	AZF1,ZF1	zinc-finger protein 1	1.89	GO:0008152[metabolic process],GO:0009987[cellular process],GO:0023052[signaling],GO:0050896[response to stimulus],GO:0006807[nitrogen compound metabolic process],GO:0006950[response to stress],GO:0009058[biosynthetic process],GO:0044237[cellular metabolic process],GO:0044238[primary metabolic process],GO:0051716[cellular response to stimulus],GO:0006139[nucleobase-containing compound metabolic pr…	GO:0005623[cell],GO:0043226[organelle],GO:0005622[intracellular],GO:0043227[membrane-bounded organelle],GO:0043229[intracellular organelle],GO:0043231[intracellular membrane-bounded organelle]	GO:0003700[sequence-specific DNA binding transcription factor activity],GO:0003676[nucleic acid binding],GO:0043169[cation binding]
Bra009464	0	100	AT5G04340	C2H2	C2H2,CZF2,ZAT6	zinc finger of Arabidopsis thaliana 6	1.79	GO:0008152[metabolic process],GO:0009987[cellular process],GO:0032502[developmental process],GO:0050896[response to stimulus],GO:0006807[nitrogen compound metabolic process],GO:0009058[biosynthetic process],GO:0044237[cellular metabolic process],GO:0044238[primary metabolic process],GO:0006139[nucleobase-containing compound metabolic process],GO:0006725[cellular aromatic compound metabolic proces…	GO:0005623[cell],GO:0043226[organelle],GO:0005622[intracellular],GO:0043227[membrane-bounded organelle],GO:0043229[intracellular organelle],GO:0043231[intracellular membrane-bounded organelle]	GO:0003700[sequence-specific DNA binding transcription factor activity],GO:0003676[nucleic acid binding],GO:0043169[cation binding]
Bra016914	0	98.43	AT2G41835	C2H2	−	zinc finger (C2H2 type, AN1-like) family protein	1.55	−	GO:0005623[cell],GO:0043226[organelle],GO:0005622[intracellular],GO:0043227[membrane-bounded organelle],GO:0043229[intracellular organelle],GO:0043231[intracellular membrane-bounded organelle]	GO:0003676[nucleic acid binding],GO:0043169[cation binding]
Bra039750	0	93.54	AT1G66140	C2H2	ZFP4	zinc finger protein 4	1.33	GO:0008152[metabolic process],GO:0009987[cellular process],GO:0006807[nitrogen compound metabolic process],GO:0009058[biosynthetic process],GO:0044237[cellular metabolic process],GO:0044238[primary metabolic process],GO:0006139[nucleobase-containing compound metabolic process],GO:0006725[cellular aromatic compound metabolic process],GO:0019222[regulation of metabolic process]	GO:0005623[cell],GO:0043226[organelle],GO:0005622[intracellular],GO:0043227[membrane-bounded organelle],GO:0043229[intracellular organelle],GO:0005737[cytoplasm],GO:0043231[intracellular membrane-bounded organelle]	GO:0003700[sequence-specific DNA binding transcription factor activity],GO:0003676[nucleic acid binding],GO:0043169[cation binding]
Bra024448	0	99.86	AT5G67450	C2H2	AZF1,ZF1	zinc-finger protein 1	1.32	GO:0008152[metabolic process],GO:0009987[cellular process],GO:0023052[signaling],GO:0050896[response to stimulus],GO:0006807[nitrogen compound metabolic process],GO:0006950[response to stress],GO:0009058[biosynthetic process],GO:0044237[cellular metabolic process],GO:0044238[primary metabolic process],GO:0051716[cellular response to stimulus],GO:0006139[nucleobase-containing compound metabolic pr…	GO:0005623[cell],GO:0043226[organelle],GO:0005622[intracellular],GO:0043227[membrane-bounded organelle],GO:0043229[intracellular organelle],GO:0043231[intracellular membrane-bounded organelle]	GO:0003700[sequence-specific DNA binding transcription factor activity],GO:0003676[nucleic acid binding],GO:0043169[cation binding]
Bra018101	0	84.3	AT3G47910	C2H2	−	Ubiquitin carboxyl-terminal hydrolase-related protein	1.31	GO:0008152[metabolic process],GO:0009987[cellular process],GO:0044237[cellular metabolic process],GO:0044238[primary metabolic process],GO:0019538[protein metabolic process]	GO:0005623[cell],GO:0043226[organelle],GO:0005622[intracellular],GO:0043227[membrane-bounded organelle],GO:0043229[intracellular organelle],GO:0043231[intracellular membrane-bounded organelle]	GO:0003824[catalytic activity],GO:0016787[hydrolase activity],GO:0036459[ubiquitinyl hydrolase activity],GO:0043169[cation binding]
Bra037845	0	99.71	AT5G67450	C2H2	AZF1,ZF1	zinc-finger protein 1	1.18	GO:0008152[metabolic process],GO:0009987[cellular process],GO:0023052[signaling],GO:0050896[response to stimulus],GO:0006807[nitrogen compound metabolic process],GO:0006950[response to stress],GO:0009058[biosynthetic process],GO:0044237[cellular metabolic process],GO:0044238[primary metabolic process],GO:0051716[cellular response to stimulus],GO:0006139[nucleobase-containing compound metabolic pr…	GO:0005623[cell],GO:0043226[organelle],GO:0005622[intracellular],GO:0043227[membrane-bounded organelle],GO:0043229[intracellular organelle],GO:0043231[intracellular membrane-bounded organelle]	GO:0003700[sequence-specific DNA binding transcription factor activity],GO:0003676[nucleic acid binding],GO:0043169[cation binding]
Bra000170	1e-156	100	AT2G40140	C3H	ATSZF2,CZF1,SZF2,ZFAR1	zinc finger (CCCH-type) family protein	2.77	GO:0008152[metabolic process],GO:0009987[cellular process],GO:0023052[signaling],GO:0050896[response to stimulus],GO:0051179[localization],GO:0006807[nitrogen compound metabolic process],GO:0006950[response to stress],GO:0006955[immune response],GO:0009058[biosynthetic process],GO:0009607[response to biotic stimulus],GO:0044237[cellular metabolic process],GO:0044238[primary metabolic process],GO:…	GO:0005623[cell],GO:0043226[organelle],GO:0005622[intracellular],GO:0043227[membrane-bounded organelle],GO:0043229[intracellular organelle],GO:0043231[intracellular membrane-bounded organelle]	GO:0003700[sequence-specific DNA binding transcription factor activity],GO:0003676[nucleic acid binding],GO:0043169[cation binding]
Bra007205	0	98.79	AT3G55980	C3H	ATSZF1,SZF1	salt-inducible zinc finger 1	2.41	GO:0008152[metabolic process],GO:0009987[cellular process],GO:0023052[signaling],GO:0050896[response to stimulus],GO:0051179[localization],GO:0006807[nitrogen compound metabolic process],GO:0006950[response to stress],GO:0009058[biosynthetic process],GO:0009607[response to biotic stimulus],GO:0044237[cellular metabolic process],GO:0044238[primary metabolic process],GO:0051707[response to other or…	GO:0005623[cell],GO:0043226[organelle],GO:0005622[intracellular],GO:0043227[membrane-bounded organelle],GO:0043229[intracellular organelle],GO:0043231[intracellular membrane-bounded organelle]	GO:0003700[sequence-specific DNA binding transcription factor activity],GO:0003676[nucleic acid binding],GO:0043169[cation binding]
Bra004982	4e-135	81.1	AT2G40140	C3H	ATSZF2,CZF1,SZF2,ZFAR1	zinc finger (CCCH-type) family protein	2.16	GO:0008152[metabolic process],GO:0009987[cellular process],GO:0023052[signaling],GO:0050896[response to stimulus],GO:0051179[localization],GO:0006807[nitrogen compound metabolic process],GO:0006950[response to stress],GO:0006955[immune response],GO:0009058[biosynthetic process],GO:0009607[response to biotic stimulus],GO:0044237[cellular metabolic process],GO:0044238[primary metabolic process],GO:…	GO:0005623[cell],GO:0043226[organelle],GO:0005622[intracellular],GO:0043227[membrane-bounded organelle],GO:0043229[intracellular organelle],GO:0043231[intracellular membrane-bounded organelle]	GO:0003700[sequence-specific DNA binding transcription factor activity],GO:0003676[nucleic acid binding],GO:0043169[cation binding]
Bra008668	0	95.79	AT5G15850	CO-like	ATCOL1,COL1	CONSTANS-like 1	1.92	GO:0008152[metabolic process],GO:0009987[cellular process],GO:0032502[developmental process],GO:0048511[rhythmic process],GO:0050896[response to stimulus],GO:0003006[developmental process involved in reproduction],GO:0006807[nitrogen compound metabolic process],GO:0006950[response to stress],GO:0007623[circadian rhythm],GO:0044237[cellular metabolic process],GO:0044238[primary metabolic process],…	GO:0005623[cell],GO:0043226[organelle],GO:0005622[intracellular],GO:0043227[membrane-bounded organelle],GO:0043229[intracellular organelle],GO:0043231[intracellular membrane-bounded organelle]	GO:0003700[sequence-specific DNA binding transcription factor activity],GO:0005515[protein binding],GO:0003676[nucleic acid binding],GO:0042802[identical protein binding],GO:0043169[cation binding]
Bra021464	0	98.04	AT3G02380	CO-like	ATCOL2,COL2	CONSTANS-like 2	1.03	GO:0009987[cellular process],GO:0032502[developmental process],GO:0003006[developmental process involved in reproduction],GO:0006996[organelle organization],GO:0007275[multicellular organismal development],GO:0009791[post-embryonic development],GO:0048367[shoot system development],GO:0048608[reproductive structure development],GO:0050793[regulation of developmental process]	GO:0005623[cell],GO:0043226[organelle],GO:0005622[intracellular],GO:0043227[membrane-bounded organelle],GO:0043229[intracellular organelle],GO:0043231[intracellular membrane-bounded organelle]	GO:0003700[sequence-specific DNA binding transcription factor activity],GO:0003676[nucleic acid binding],GO:0043169[cation binding]
Bra014297	0	98.01	AT1G51700	Dof	ADOF1,DOF1	DOF zinc finger protein 1	2.18	GO:0008152[metabolic process],GO:0009987[cellular process],GO:0050896[response to stimulus],GO:0006807[nitrogen compound metabolic process],GO:0009058[biosynthetic process],GO:0044237[cellular metabolic process],GO:0044238[primary metabolic process],GO:0006139[nucleobase-containing compound metabolic process],GO:0006725[cellular aromatic compound metabolic process],GO:0010243[response to organoni…	GO:0005623[cell],GO:0043226[organelle],GO:0005622[intracellular],GO:0043227[membrane-bounded organelle],GO:0043229[intracellular organelle],GO:0043231[intracellular membrane-bounded organelle]	GO:0003700[sequence-specific DNA binding transcription factor activity],GO:0003676[nucleic acid binding],GO:0043169[cation binding]
Bra017171	0	97.95	AT2G37590	Dof	ATDOF2.4,DOF2.4	DNA binding with one finger 2.4	1.17	GO:0008152[metabolic process],GO:0009987[cellular process],GO:0032502[developmental process],GO:0006807[nitrogen compound metabolic process],GO:0009058[biosynthetic process],GO:0044237[cellular metabolic process],GO:0044238[primary metabolic process],GO:0006139[nucleobase-containing compound metabolic process],GO:0006725[cellular aromatic compound metabolic process],GO:0009888[tissue development]…	GO:0005623[cell],GO:0043226[organelle],GO:0005622[intracellular],GO:0043227[membrane-bounded organelle],GO:0043229[intracellular organelle],GO:0043231[intracellular membrane-bounded organelle]	GO:0003700[sequence-specific DNA binding transcription factor activity],GO:0003676[nucleic acid binding],GO:0043169[cation binding]
Bra032292	9e-110	87.68	AT1G29160	Dof	−	Dof-type zinc finger DNA-binding family protein	1.05	GO:0008152[metabolic process],GO:0009987[cellular process],GO:0032502[developmental process],GO:0003006[developmental process involved in reproduction],GO:0006807[nitrogen compound metabolic process],GO:0009058[biosynthetic process],GO:0044237[cellular metabolic process],GO:0044238[primary metabolic process],GO:0006139[nucleobase-containing compound metabolic process],GO:0006725[cellular aromatic…	GO:0005623[cell],GO:0043226[organelle],GO:0005622[intracellular],GO:0043227[membrane-bounded organelle],GO:0043229[intracellular organelle],GO:0043231[intracellular membrane-bounded organelle]	GO:0003700[sequence-specific DNA binding transcription factor activity],GO:0003676[nucleic acid binding],GO:0043169[cation binding]
Bra033767	2e-133	100	AT3G48160	E2F/DP	DEL1,E2FE,E2L3	DP-E2F-like 1	1.77	GO:0008152[metabolic process],GO:0009987[cellular process],GO:0006807[nitrogen compound metabolic process],GO:0009058[biosynthetic process],GO:0044237[cellular metabolic process],GO:0044238[primary metabolic process],GO:0006139[nucleobase-containing compound metabolic process],GO:0006725[cellular aromatic compound metabolic process],GO:0007049[cell cycle],GO:0019222[regulation of metabolic proces…	GO:0005623[cell],GO:0043226[organelle],GO:0005622[intracellular],GO:0043227[membrane-bounded organelle],GO:0043229[intracellular organelle],GO:0043234[protein complex],GO:0005667[transcription factor complex],GO:0043231[intracellular membrane-bounded organelle]	GO:0003700[sequence-specific DNA binding transcription factor activity],GO:0005515[protein binding],GO:0003676[nucleic acid binding]
Bra017656	0	99.88	AT4G34410	ERF	RRTF1	redox responsive transcription factor 1	6.9	GO:0008152[metabolic process],GO:0009987[cellular process],GO:0023052[signaling],GO:0032502[developmental process],GO:0050896[response to stimulus],GO:0006807[nitrogen compound metabolic process],GO:0006950[response to stress],GO:0009058[biosynthetic process],GO:0009607[response to biotic stimulus],GO:0044237[cellular metabolic process],GO:0044238[primary metabolic process],GO:0051707[response to…	GO:0005623[cell],GO:0043226[organelle],GO:0005622[intracellular],GO:0043227[membrane-bounded organelle],GO:0043229[intracellular organelle],GO:0043231[intracellular membrane-bounded organelle]	GO:0003700[sequence-specific DNA binding transcription factor activity],GO:0003676[nucleic acid binding]
Bra011529	0	99.75	AT4G34410	ERF	RRTF1	redox responsive transcription factor 1	6.72	GO:0008152[metabolic process],GO:0009987[cellular process],GO:0023052[signaling],GO:0032502[developmental process],GO:0050896[response to stimulus],GO:0006807[nitrogen compound metabolic process],GO:0006950[response to stress],GO:0009058[biosynthetic process],GO:0009607[response to biotic stimulus],GO:0044237[cellular metabolic process],GO:0044238[primary metabolic process],GO:0051707[response to…	GO:0005623[cell],GO:0043226[organelle],GO:0005622[intracellular],GO:0043227[membrane-bounded organelle],GO:0043229[intracellular organelle],GO:0043231[intracellular membrane-bounded organelle]	GO:0003700[sequence-specific DNA binding transcription factor activity],GO:0003676[nucleic acid binding]
Bra019087	0	100	AT2G20350	ERF	−	Integrase-type DNA-binding superfamily protein	6.5	GO:0008152[metabolic process],GO:0009987[cellular process],GO:0023052[signaling],GO:0050896[response to stimulus],GO:0006807[nitrogen compound metabolic process],GO:0009058[biosynthetic process],GO:0044237[cellular metabolic process],GO:0044238[primary metabolic process],GO:0051716[cellular response to stimulus],GO:0006139[nucleobase-containing compound metabolic process],GO:0006725[cellular arom…	GO:0005623[cell],GO:0043226[organelle],GO:0005622[intracellular],GO:0043227[membrane-bounded organelle],GO:0043229[intracellular organelle],GO:0043231[intracellular membrane-bounded organelle]	GO:0003700[sequence-specific DNA binding transcription factor activity],GO:0003676[nucleic acid binding]
Bra034624	0	99.8	AT4G34410	ERF	RRTF1	redox responsive transcription factor 1	6.16	GO:0008152[metabolic process],GO:0009987[cellular process],GO:0023052[signaling],GO:0032502[developmental process],GO:0050896[response to stimulus],GO:0006807[nitrogen compound metabolic process],GO:0006950[response to stress],GO:0009058[biosynthetic process],GO:0009607[response to biotic stimulus],GO:0044237[cellular metabolic process],GO:0044238[primary metabolic process],GO:0051707[response to…	GO:0005623[cell],GO:0043226[organelle],GO:0005622[intracellular],GO:0043227[membrane-bounded organelle],GO:0043229[intracellular organelle],GO:0043231[intracellular membrane-bounded organelle]	GO:0003700[sequence-specific DNA binding transcription factor activity],GO:0003676[nucleic acid binding]
Bra028290	0	100	AT5G51990	ERF	CBF4,DREB1D	C-repeat-binding factor 4	5.94	GO:0008152[metabolic process],GO:0009987[cellular process],GO:0023052[signaling],GO:0050896[response to stimulus],GO:0006807[nitrogen compound metabolic process],GO:0009058[biosynthetic process],GO:0044237[cellular metabolic process],GO:0044238[primary metabolic process],GO:0051716[cellular response to stimulus],GO:0006139[nucleobase-containing compound metabolic process],GO:0006725[cellular arom…	GO:0005623[cell],GO:0043226[organelle],GO:0005622[intracellular],GO:0043227[membrane-bounded organelle],GO:0043229[intracellular organelle],GO:0043231[intracellular membrane-bounded organelle]	GO:0003700[sequence-specific DNA binding transcription factor activity],GO:0003676[nucleic acid binding]
Bra019777	0	98.04	AT1G12610	ERF	DDF1	Integrase-type DNA-binding superfamily protein	5.06	GO:0008152[metabolic process],GO:0009987[cellular process],GO:0032502[developmental process],GO:0040007[growth],GO:0050896[response to stimulus],GO:0006807[nitrogen compound metabolic process],GO:0006950[response to stress],GO:0009058[biosynthetic process],GO:0016049[cell growth],GO:0044237[cellular metabolic process],GO:0044238[primary metabolic process],GO:0006139[nucleobase-containing compound…	GO:0005623[cell],GO:0043226[organelle],GO:0005622[intracellular],GO:0043227[membrane-bounded organelle],GO:0043229[intracellular organelle],GO:0043231[intracellular membrane-bounded organelle]	GO:0003700[sequence-specific DNA binding transcription factor activity],GO:0003676[nucleic acid binding]
Bra037630	0	96.93	AT2G44840	ERF	ATERF13,EREBP,ERF13	ethylene-responsive element binding factor 13	5	GO:0008152[metabolic process],GO:0009987[cellular process],GO:0023052[signaling],GO:0050896[response to stimulus],GO:0051179[localization],GO:0006807[nitrogen compound metabolic process],GO:0006950[response to stress],GO:0006955[immune response],GO:0009058[biosynthetic process],GO:0044237[cellular metabolic process],GO:0044238[primary metabolic process],GO:0051641[cellular localization],GO:005171…	GO:0005623[cell],GO:0043226[organelle],GO:0005622[intracellular],GO:0043227[membrane-bounded organelle],GO:0043229[intracellular organelle],GO:0043231[intracellular membrane-bounded organelle]	GO:0003700[sequence-specific DNA binding transcription factor activity],GO:0003676[nucleic acid binding]
Bra015882	0	94.68	AT1G74930	ERF	ORA47	Integrase-type DNA-binding superfamily protein	4.96	GO:0008152[metabolic process],GO:0009987[cellular process],GO:0023052[signaling],GO:0032502[developmental process],GO:0050896[response to stimulus],GO:0006807[nitrogen compound metabolic process],GO:0006950[response to stress],GO:0009058[biosynthetic process],GO:0009607[response to biotic stimulus],GO:0044237[cellular metabolic process],GO:0044238[primary metabolic process],GO:0051707[response to…	GO:0005623[cell],GO:0043226[organelle],GO:0005622[intracellular],GO:0043227[membrane-bounded organelle],GO:0043229[intracellular organelle],GO:0043231[intracellular membrane-bounded organelle]	GO:0003700[sequence-specific DNA binding transcription factor activity],GO:0003676[nucleic acid binding]
Bra027612	0	100	AT1G63030	ERF	ddf2	Integrase-type DNA-binding superfamily protein	4.88	GO:0008152[metabolic process],GO:0009987[cellular process],GO:0032502[developmental process],GO:0040007[growth],GO:0006807[nitrogen compound metabolic process],GO:0009058[biosynthetic process],GO:0016049[cell growth],GO:0044237[cellular metabolic process],GO:0044238[primary metabolic process],GO:0006139[nucleobase-containing compound metabolic process],GO:0006629[lipid metabolic process],GO:00067…	GO:0005623[cell],GO:0043226[organelle],GO:0005622[intracellular],GO:0043227[membrane-bounded organelle],GO:0043229[intracellular organelle],GO:0043231[intracellular membrane-bounded organelle]	GO:0003700[sequence-specific DNA binding transcription factor activity],GO:0003676[nucleic acid binding]
Bra016763	0	100	AT1G12610	ERF	DDF1	Integrase-type DNA-binding superfamily protein	4.84	GO:0008152[metabolic process],GO:0009987[cellular process],GO:0032502[developmental process],GO:0040007[growth],GO:0050896[response to stimulus],GO:0006807[nitrogen compound metabolic process],GO:0006950[response to stress],GO:0009058[biosynthetic process],GO:0016049[cell growth],GO:0044237[cellular metabolic process],GO:0044238[primary metabolic process],GO:0006139[nucleobase-containing compound…	GO:0005623[cell],GO:0043226[organelle],GO:0005622[intracellular],GO:0043227[membrane-bounded organelle],GO:0043229[intracellular organelle],GO:0043231[intracellular membrane-bounded organelle]	GO:0003700[sequence-specific DNA binding transcription factor activity],GO:0003676[nucleic acid binding]
Bra024539	0	99.48	AT1G22810	ERF	−	Integrase-type DNA-binding superfamily protein	4.79	GO:0008152[metabolic process],GO:0009987[cellular process],GO:0023052[signaling],GO:0050896[response to stimulus],GO:0006807[nitrogen compound metabolic process],GO:0009058[biosynthetic process],GO:0044237[cellular metabolic process],GO:0044238[primary metabolic process],GO:0051716[cellular response to stimulus],GO:0006139[nucleobase-containing compound metabolic process],GO:0006725[cellular arom…	GO:0005623[cell],GO:0043226[organelle],GO:0005622[intracellular],GO:0043227[membrane-bounded organelle],GO:0043229[intracellular organelle],GO:0005737[cytoplasm],GO:0043231[intracellular membrane-bounded organelle]	GO:0003700[sequence-specific DNA binding transcription factor activity],GO:0003676[nucleic acid binding]
Bra026963	0	98.87	AT1G12610	ERF	DDF1	Integrase-type DNA-binding superfamily protein	4.72	GO:0008152[metabolic process],GO:0009987[cellular process],GO:0032502[developmental process],GO:0040007[growth],GO:0050896[response to stimulus],GO:0006807[nitrogen compound metabolic process],GO:0006950[response to stress],GO:0009058[biosynthetic process],GO:0016049[cell growth],GO:0044237[cellular metabolic process],GO:0044238[primary metabolic process],GO:0006139[nucleobase-containing compound…	GO:0005623[cell],GO:0043226[organelle],GO:0005622[intracellular],GO:0043227[membrane-bounded organelle],GO:0043229[intracellular organelle],GO:0043231[intracellular membrane-bounded organelle]	GO:0003700[sequence-specific DNA binding transcription factor activity],GO:0003676[nucleic acid binding]
Bra031069	0	100	AT1G19210	ERF	−	Integrase-type DNA-binding superfamily protein	4.64	GO:0008152[metabolic process],GO:0009987[cellular process],GO:0023052[signaling],GO:0050896[response to stimulus],GO:0006807[nitrogen compound metabolic process],GO:0009058[biosynthetic process],GO:0044237[cellular metabolic process],GO:0044238[primary metabolic process],GO:0051716[cellular response to stimulus],GO:0006139[nucleobase-containing compound metabolic process],GO:0006725[cellular arom…	GO:0005623[cell],GO:0043226[organelle],GO:0005622[intracellular],GO:0043227[membrane-bounded organelle],GO:0043229[intracellular organelle],GO:0043231[intracellular membrane-bounded organelle]	GO:0003700[sequence-specific DNA binding transcription factor activity],GO:0003676[nucleic acid binding]
Bra028759	0	94.66	AT5G05410	ERF	DREB2,DREB2A	DRE-binding protein 2A	4.58	GO:0008152[metabolic process],GO:0009987[cellular process],GO:0050896[response to stimulus],GO:0006807[nitrogen compound metabolic process],GO:0006950[response to stress],GO:0009058[biosynthetic process],GO:0044237[cellular metabolic process],GO:0044238[primary metabolic process],GO:0006139[nucleobase-containing compound metabolic process],GO:0006725[cellular aromatic compound metabolic process],…	GO:0005623[cell],GO:0043226[organelle],GO:0005622[intracellular],GO:0043227[membrane-bounded organelle],GO:0043229[intracellular organelle],GO:0043231[intracellular membrane-bounded organelle]	GO:0003700[sequence-specific DNA binding transcription factor activity],GO:0005515[protein binding],GO:0003676[nucleic acid binding]
Bra015660	0	100	AT1G77640	ERF	−	Integrase-type DNA-binding superfamily protein	4.04	GO:0008152[metabolic process],GO:0009987[cellular process],GO:0023052[signaling],GO:0050896[response to stimulus],GO:0006807[nitrogen compound metabolic process],GO:0009058[biosynthetic process],GO:0044237[cellular metabolic process],GO:0044238[primary metabolic process],GO:0051716[cellular response to stimulus],GO:0006139[nucleobase-containing compound metabolic process],GO:0006725[cellular arom…	GO:0005623[cell],GO:0043226[organelle],GO:0005622[intracellular],GO:0043227[membrane-bounded organelle],GO:0043229[intracellular organelle],GO:0043231[intracellular membrane-bounded organelle]	GO:0003700[sequence-specific DNA binding transcription factor activity],GO:0003676[nucleic acid binding]
Bra028291	0	100	AT5G52020	ERF	−	Integrase-type DNA-binding superfamily protein	3.98	GO:0008152[metabolic process],GO:0009987[cellular process],GO:0023052[signaling],GO:0050896[response to stimulus],GO:0006807[nitrogen compound metabolic process],GO:0006950[response to stress],GO:0009058[biosynthetic process],GO:0009607[response to biotic stimulus],GO:0044237[cellular metabolic process],GO:0044238[primary metabolic process],GO:0051707[response to other organism],GO:0051716[cellul…	GO:0005623[cell],GO:0043226[organelle],GO:0005622[intracellular],GO:0043227[membrane-bounded organelle],GO:0043229[intracellular organelle],GO:0043231[intracellular membrane-bounded organelle]	GO:0003700[sequence-specific DNA binding transcription factor activity],GO:0003676[nucleic acid binding]
Bra016400	0	100	AT1G21910	ERF	−	Integrase-type DNA-binding superfamily protein	3.95	GO:0008152[metabolic process],GO:0009987[cellular process],GO:0023052[signaling],GO:0050896[response to stimulus],GO:0006807[nitrogen compound metabolic process],GO:0006950[response to stress],GO:0009058[biosynthetic process],GO:0044237[cellular metabolic process],GO:0044238[primary metabolic process],GO:0051716[cellular response to stimulus],GO:0006139[nucleobase-containing compound metabolic pr…	GO:0005623[cell],GO:0043226[organelle],GO:0005622[intracellular],GO:0043227[membrane-bounded organelle],GO:0043229[intracellular organelle],GO:0043231[intracellular membrane-bounded organelle]	GO:0003700[sequence-specific DNA binding transcription factor activity],GO:0003676[nucleic acid binding]
Bra032901	0	100	AT1G28370	ERF	ATERF11,ERF11	ERF domain protein 11	3.66	GO:0008152[metabolic process],GO:0009987[cellular process],GO:0023052[signaling],GO:0032502[developmental process],GO:0050896[response to stimulus],GO:0051179[localization],GO:0006807[nitrogen compound metabolic process],GO:0006950[response to stress],GO:0006955[immune response],GO:0009058[biosynthetic process],GO:0009607[response to biotic stimulus],GO:0044237[cellular metabolic process],GO:0044…	GO:0005623[cell],GO:0043226[organelle],GO:0005622[intracellular],GO:0043227[membrane-bounded organelle],GO:0043229[intracellular organelle],GO:0043231[intracellular membrane-bounded organelle]	GO:0003700[sequence-specific DNA binding transcription factor activity],GO:0003676[nucleic acid binding]
Bra014925	0	100	AT3G23230	ERF	−	Integrase-type DNA-binding superfamily protein	3.64	GO:0008152[metabolic process],GO:0009987[cellular process],GO:0023052[signaling],GO:0050896[response to stimulus],GO:0006807[nitrogen compound metabolic process],GO:0009058[biosynthetic process],GO:0044237[cellular metabolic process],GO:0044238[primary metabolic process],GO:0051716[cellular response to stimulus],GO:0006139[nucleobase-containing compound metabolic process],GO:0006725[cellular arom…	GO:0005623[cell],GO:0043226[organelle],GO:0005622[intracellular],GO:0043227[membrane-bounded organelle],GO:0043229[intracellular organelle],GO:0043231[intracellular membrane-bounded organelle]	GO:0003700[sequence-specific DNA binding transcription factor activity],GO:0003676[nucleic acid binding]
Bra027614	0	85	AT1G12630	ERF	−	Integrase-type DNA-binding superfamily protein	3.62	GO:0008152[metabolic process],GO:0009987[cellular process],GO:0023052[signaling],GO:0050896[response to stimulus],GO:0006807[nitrogen compound metabolic process],GO:0009058[biosynthetic process],GO:0044237[cellular metabolic process],GO:0044238[primary metabolic process],GO:0051716[cellular response to stimulus],GO:0006139[nucleobase-containing compound metabolic process],GO:0006725[cellular arom…	GO:0005623[cell],GO:0043226[organelle],GO:0005622[intracellular],GO:0043227[membrane-bounded organelle],GO:0043229[intracellular organelle],GO:0043231[intracellular membrane-bounded organelle]	GO:0003700[sequence-specific DNA binding transcription factor activity],GO:0003676[nucleic acid binding]
Bra002377	0	100	AT5G21960	ERF	−	Integrase-type DNA-binding superfamily protein	3.62	GO:0008152[metabolic process],GO:0009987[cellular process],GO:0023052[signaling],GO:0050896[response to stimulus],GO:0006807[nitrogen compound metabolic process],GO:0009058[biosynthetic process],GO:0044237[cellular metabolic process],GO:0044238[primary metabolic process],GO:0051716[cellular response to stimulus],GO:0006139[nucleobase-containing compound metabolic process],GO:0006725[cellular arom…	GO:0005623[cell],GO:0043226[organelle],GO:0005622[intracellular],GO:0043227[membrane-bounded organelle],GO:0043229[intracellular organelle],GO:0043231[intracellular membrane-bounded organelle]	GO:0003700[sequence-specific DNA binding transcription factor activity],GO:0003676[nucleic acid binding]
Bra010881	0	99.46	AT1G28360	ERF	ATERF12,ERF12	ERF domain protein 12	3.57	GO:0008152[metabolic process],GO:0009987[cellular process],GO:0023052[signaling],GO:0050896[response to stimulus],GO:0006807[nitrogen compound metabolic process],GO:0006950[response to stress],GO:0009058[biosynthetic process],GO:0044237[cellular metabolic process],GO:0044238[primary metabolic process],GO:0051716[cellular response to stimulus],GO:0006139[nucleobase-containing compound metabolic pr…	GO:0005623[cell],GO:0043226[organelle],GO:0005622[intracellular],GO:0043227[membrane-bounded organelle],GO:0043229[intracellular organelle],GO:0043231[intracellular membrane-bounded organelle]	GO:0003700[sequence-specific DNA binding transcription factor activity],GO:0003676[nucleic acid binding]
Bra016136	0	100	AT1G71450	ERF	−	Integrase-type DNA-binding superfamily protein	3.36	GO:0008152[metabolic process],GO:0009987[cellular process],GO:0023052[signaling],GO:0050896[response to stimulus],GO:0006807[nitrogen compound metabolic process],GO:0009058[biosynthetic process],GO:0044237[cellular metabolic process],GO:0044238[primary metabolic process],GO:0051716[cellular response to stimulus],GO:0006139[nucleobase-containing compound metabolic process],GO:0006725[cellular arom…	GO:0005623[cell],GO:0043226[organelle],GO:0005622[intracellular],GO:0043227[membrane-bounded organelle],GO:0043229[intracellular organelle],GO:0043231[intracellular membrane-bounded organelle]	GO:0003700[sequence-specific DNA binding transcription factor activity],GO:0003676[nucleic acid binding]
Bra003780	0	100	AT1G74930	ERF	ORA47	Integrase-type DNA-binding superfamily protein	3.29	GO:0008152[metabolic process],GO:0009987[cellular process],GO:0023052[signaling],GO:0032502[developmental process],GO:0050896[response to stimulus],GO:0006807[nitrogen compound metabolic process],GO:0006950[response to stress],GO:0009058[biosynthetic process],GO:0009607[response to biotic stimulus],GO:0044237[cellular metabolic process],GO:0044238[primary metabolic process],GO:0051707[response to…	GO:0005623[cell],GO:0043226[organelle],GO:0005622[intracellular],GO:0043227[membrane-bounded organelle],GO:0043229[intracellular organelle],GO:0043231[intracellular membrane-bounded organelle]	GO:0003700[sequence-specific DNA binding transcription factor activity],GO:0003676[nucleic acid binding]
Bra036022	0	99.44	AT1G21910	ERF	−	Integrase-type DNA-binding superfamily protein	3.28	GO:0008152[metabolic process],GO:0009987[cellular process],GO:0023052[signaling],GO:0050896[response to stimulus],GO:0006807[nitrogen compound metabolic process],GO:0006950[response to stress],GO:0009058[biosynthetic process],GO:0044237[cellular metabolic process],GO:0044238[primary metabolic process],GO:0051716[cellular response to stimulus],GO:0006139[nucleobase-containing compound metabolic pr…	GO:0005623[cell],GO:0043226[organelle],GO:0005622[intracellular],GO:0043227[membrane-bounded organelle],GO:0043229[intracellular organelle],GO:0043231[intracellular membrane-bounded organelle]	GO:0003700[sequence-specific DNA binding transcription factor activity],GO:0003676[nucleic acid binding]
Bra016518	3e-162	95.32	AT1G19210	ERF	−	Integrase-type DNA-binding superfamily protein	3.23	GO:0008152[metabolic process],GO:0009987[cellular process],GO:0023052[signaling],GO:0050896[response to stimulus],GO:0006807[nitrogen compound metabolic process],GO:0009058[biosynthetic process],GO:0044237[cellular metabolic process],GO:0044238[primary metabolic process],GO:0051716[cellular response to stimulus],GO:0006139[nucleobase-containing compound metabolic process],GO:0006725[cellular arom…	GO:0005623[cell],GO:0043226[organelle],GO:0005622[intracellular],GO:0043227[membrane-bounded organelle],GO:0043229[intracellular organelle],GO:0043231[intracellular membrane-bounded organelle]	GO:0003700[sequence-specific DNA binding transcription factor activity],GO:0003676[nucleic acid binding]
Bra029147	0	100	AT5G52020	ERF	−	Integrase-type DNA-binding superfamily protein	3.21	GO:0008152[metabolic process],GO:0009987[cellular process],GO:0023052[signaling],GO:0050896[response to stimulus],GO:0006807[nitrogen compound metabolic process],GO:0006950[response to stress],GO:0009058[biosynthetic process],GO:0009607[response to biotic stimulus],GO:0044237[cellular metabolic process],GO:0044238[primary metabolic process],GO:0051707[response to other organism],GO:0051716[cellul…	GO:0005623[cell],GO:0043226[organelle],GO:0005622[intracellular],GO:0043227[membrane-bounded organelle],GO:0043229[intracellular organelle],GO:0043231[intracellular membrane-bounded organelle]	GO:0003700[sequence-specific DNA binding transcription factor activity],GO:0003676[nucleic acid binding]
Bra024953	0	100	AT5G47230	ERF	ATERF-5,ATERF5,ERF5	ethylene responsive element binding factor 5	3.14	GO:0008152[metabolic process],GO:0009987[cellular process],GO:0023052[signaling],GO:0050896[response to stimulus],GO:0006807[nitrogen compound metabolic process],GO:0006950[response to stress],GO:0009058[biosynthetic process],GO:0044237[cellular metabolic process],GO:0044238[primary metabolic process],GO:0051716[cellular response to stimulus],GO:0002679[respiratory burst involved in defense respo…	GO:0005623[cell],GO:0043226[organelle],GO:0005622[intracellular],GO:0043227[membrane-bounded organelle],GO:0043229[intracellular organelle],GO:0043231[intracellular membrane-bounded organelle]	GO:0003700[sequence-specific DNA binding transcription factor activity],GO:0003676[nucleic acid binding]
Bra040309	0	99.15	AT1G44830	ERF	−	Integrase-type DNA-binding superfamily protein	3.14	GO:0008152[metabolic process],GO:0009987[cellular process],GO:0023052[signaling],GO:0050896[response to stimulus],GO:0006807[nitrogen compound metabolic process],GO:0009058[biosynthetic process],GO:0044237[cellular metabolic process],GO:0044238[primary metabolic process],GO:0051716[cellular response to stimulus],GO:0005975[carbohydrate metabolic process],GO:0006139[nucleobase-containing compound …	GO:0005623[cell],GO:0043226[organelle],GO:0005622[intracellular],GO:0043227[membrane-bounded organelle],GO:0043229[intracellular organelle],GO:0043231[intracellular membrane-bounded organelle]	GO:0003700[sequence-specific DNA binding transcription factor activity],GO:0003676[nucleic acid binding]
Bra032665	0	100	AT2G44840	ERF	ATERF13,EREBP,ERF13	ethylene-responsive element binding factor 13	3	GO:0008152[metabolic process],GO:0009987[cellular process],GO:0023052[signaling],GO:0050896[response to stimulus],GO:0051179[localization],GO:0006807[nitrogen compound metabolic process],GO:0006950[response to stress],GO:0006955[immune response],GO:0009058[biosynthetic process],GO:0044237[cellular metabolic process],GO:0044238[primary metabolic process],GO:0051641[cellular localization],GO:005171…	GO:0005623[cell],GO:0043226[organelle],GO:0005622[intracellular],GO:0043227[membrane-bounded organelle],GO:0043229[intracellular organelle],GO:0043231[intracellular membrane-bounded organelle]	GO:0003700[sequence-specific DNA binding transcription factor activity],GO:0003676[nucleic acid binding]
Bra030957	0	99.3	AT1G53170	ERF	ATERF-8,ATERF8,ERF8	ethylene response factor 8	2.99	GO:0008152[metabolic process],GO:0009987[cellular process],GO:0023052[signaling],GO:0050896[response to stimulus],GO:0006807[nitrogen compound metabolic process],GO:0006950[response to stress],GO:0006955[immune response],GO:0009058[biosynthetic process],GO:0009607[response to biotic stimulus],GO:0044237[cellular metabolic process],GO:0044238[primary metabolic process],GO:0051707[response to other…	GO:0005623[cell],GO:0043226[organelle],GO:0005622[intracellular],GO:0043227[membrane-bounded organelle],GO:0043229[intracellular organelle],GO:0043233[organelle lumen],GO:0043231[intracellular membrane-bounded organelle]	GO:0003700[sequence-specific DNA binding transcription factor activity],GO:0005515[protein binding],GO:0003676[nucleic acid binding]
Bra010880	0	98.27	AT1G28370	ERF	ATERF11,ERF11	ERF domain protein 11	2.91	GO:0008152[metabolic process],GO:0009987[cellular process],GO:0023052[signaling],GO:0032502[developmental process],GO:0050896[response to stimulus],GO:0051179[localization],GO:0006807[nitrogen compound metabolic process],GO:0006950[response to stress],GO:0006955[immune response],GO:0009058[biosynthetic process],GO:0009607[response to biotic stimulus],GO:0044237[cellular metabolic process],GO:0044…	GO:0005623[cell],GO:0043226[organelle],GO:0005622[intracellular],GO:0043227[membrane-bounded organelle],GO:0043229[intracellular organelle],GO:0043231[intracellular membrane-bounded organelle]	GO:0003700[sequence-specific DNA binding transcription factor activity],GO:0003676[nucleic acid binding]
Bra011383	0	98.7	AT4G32800	ERF	−	Integrase-type DNA-binding superfamily protein	2.91	GO:0008152[metabolic process],GO:0009987[cellular process],GO:0023052[signaling],GO:0050896[response to stimulus],GO:0006807[nitrogen compound metabolic process],GO:0009058[biosynthetic process],GO:0044237[cellular metabolic process],GO:0044238[primary metabolic process],GO:0051716[cellular response to stimulus],GO:0006139[nucleobase-containing compound metabolic process],GO:0006725[cellular arom…	GO:0005623[cell],GO:0043226[organelle],GO:0005622[intracellular],GO:0043227[membrane-bounded organelle],GO:0043229[intracellular organelle],GO:0043231[intracellular membrane-bounded organelle]	GO:0003700[sequence-specific DNA binding transcription factor activity],GO:0003676[nucleic acid binding]
Bra015478	1e-10	74.84	AT2G44840	ERF	ATERF13,EREBP,ERF13	ethylene-responsive element binding factor 13	2.86	GO:0008152[metabolic process],GO:0009987[cellular process],GO:0023052[signaling],GO:0050896[response to stimulus],GO:0051179[localization],GO:0006807[nitrogen compound metabolic process],GO:0006950[response to stress],GO:0006955[immune response],GO:0009058[biosynthetic process],GO:0044237[cellular metabolic process],GO:0044238[primary metabolic process],GO:0051641[cellular localization],GO:005171…	GO:0005623[cell],GO:0043226[organelle],GO:0005622[intracellular],GO:0043227[membrane-bounded organelle],GO:0043229[intracellular organelle],GO:0043231[intracellular membrane-bounded organelle]	GO:0003700[sequence-specific DNA binding transcription factor activity],GO:0003676[nucleic acid binding]
Bra021048	0	97.12	AT4G17500	ERF	ATERF-1,ERF-1	ethylene responsive element binding factor 1	2.63	GO:0008152[metabolic process],GO:0009987[cellular process],GO:0023052[signaling],GO:0032502[developmental process],GO:0050896[response to stimulus],GO:0006807[nitrogen compound metabolic process],GO:0006950[response to stress],GO:0009058[biosynthetic process],GO:0044237[cellular metabolic process],GO:0044238[primary metabolic process],GO:0051716[cellular response to stimulus],GO:0002679[respirato…	GO:0005623[cell],GO:0016020[membrane],GO:0043226[organelle],GO:0005622[intracellular],GO:0012505[endomembrane system],GO:0031224[intrinsic component of membrane],GO:0043227[membrane-bounded organelle],GO:0043229[intracellular organelle],GO:0043234[protein complex],GO:0016021[integral component of membrane],GO:0043231[intracellular membrane-bounded organelle]	GO:0003700[sequence-specific DNA binding transcription factor activity],GO:0003676[nucleic acid binding]
Bra024954	0	99.54	AT5G47220	ERF	ATERF-2,ATERF2,ERF2	ethylene responsive element binding factor 2	2.61	GO:0008152[metabolic process],GO:0009987[cellular process],GO:0023052[signaling],GO:0032502[developmental process],GO:0050896[response to stimulus],GO:0006807[nitrogen compound metabolic process],GO:0006950[response to stress],GO:0006955[immune response],GO:0009058[biosynthetic process],GO:0009607[response to biotic stimulus],GO:0044237[cellular metabolic process],GO:0044238[primary metabolic pro…	GO:0005623[cell],GO:0043226[organelle],GO:0005622[intracellular],GO:0043227[membrane-bounded organelle],GO:0043229[intracellular organelle],GO:0043231[intracellular membrane-bounded organelle]	GO:0003700[sequence-specific DNA binding transcription factor activity],GO:0003676[nucleic acid binding]
Bra008952	0	98.76	AT5G11590	ERF	TINY2	Integrase-type DNA-binding superfamily protein	2.53	GO:0008152[metabolic process],GO:0009987[cellular process],GO:0023052[signaling],GO:0050896[response to stimulus],GO:0006807[nitrogen compound metabolic process],GO:0009058[biosynthetic process],GO:0044237[cellular metabolic process],GO:0044238[primary metabolic process],GO:0051716[cellular response to stimulus],GO:0006139[nucleobase-containing compound metabolic process],GO:0006725[cellular arom…	GO:0005623[cell],GO:0043226[organelle],GO:0005622[intracellular],GO:0043227[membrane-bounded organelle],GO:0043229[intracellular organelle],GO:0043231[intracellular membrane-bounded organelle]	GO:0003700[sequence-specific DNA binding transcription factor activity],GO:0003676[nucleic acid binding]
Bra035732	0	97.33	AT5G51190	ERF	−	Integrase-type DNA-binding superfamily protein	2.51	GO:0008152[metabolic process],GO:0009987[cellular process],GO:0023052[signaling],GO:0050896[response to stimulus],GO:0006807[nitrogen compound metabolic process],GO:0006950[response to stress],GO:0009058[biosynthetic process],GO:0044237[cellular metabolic process],GO:0044238[primary metabolic process],GO:0051716[cellular response to stimulus],GO:0002679[respiratory burst involved in defense respo…	GO:0005623[cell],GO:0043226[organelle],GO:0005622[intracellular],GO:0043227[membrane-bounded organelle],GO:0043229[intracellular organelle],GO:0043231[intracellular membrane-bounded organelle]	GO:0003700[sequence-specific DNA binding transcription factor activity],GO:0003676[nucleic acid binding]
Bra040158	0	100	AT4G17490	ERF	ATERF6,ERF-6-6,ERF6	ethylene responsive element binding factor 6	2.48	GO:0008152[metabolic process],GO:0009987[cellular process],GO:0023052[signaling],GO:0032502[developmental process],GO:0050896[response to stimulus],GO:0006807[nitrogen compound metabolic process],GO:0006950[response to stress],GO:0009058[biosynthetic process],GO:0044237[cellular metabolic process],GO:0044238[primary metabolic process],GO:0051716[cellular response to stimulus],GO:0002679[respirato…	GO:0005623[cell],GO:0043226[organelle],GO:0005622[intracellular],GO:0043227[membrane-bounded organelle],GO:0043229[intracellular organelle],GO:0043231[intracellular membrane-bounded organelle]	GO:0003700[sequence-specific DNA binding transcription factor activity],GO:0005515[protein binding],GO:0003676[nucleic acid binding]
Bra017493	0	98.76	AT5G47230	ERF	ATERF-5,ATERF5,ERF5	ethylene responsive element binding factor 5	2.33	GO:0008152[metabolic process],GO:0009987[cellular process],GO:0023052[signaling],GO:0050896[response to stimulus],GO:0006807[nitrogen compound metabolic process],GO:0006950[response to stress],GO:0009058[biosynthetic process],GO:0044237[cellular metabolic process],GO:0044238[primary metabolic process],GO:0051716[cellular response to stimulus],GO:0002679[respiratory burst involved in defense respo…	GO:0005623[cell],GO:0043226[organelle],GO:0005622[intracellular],GO:0043227[membrane-bounded organelle],GO:0043229[intracellular organelle],GO:0043231[intracellular membrane-bounded organelle]	GO:0003700[sequence-specific DNA binding transcription factor activity],GO:0003676[nucleic acid binding]
Bra040159	0	100	AT4G17500	ERF	ATERF-1,ERF-1	ethylene responsive element binding factor 1	2.22	GO:0008152[metabolic process],GO:0009987[cellular process],GO:0023052[signaling],GO:0032502[developmental process],GO:0050896[response to stimulus],GO:0006807[nitrogen compound metabolic process],GO:0006950[response to stress],GO:0009058[biosynthetic process],GO:0044237[cellular metabolic process],GO:0044238[primary metabolic process],GO:0051716[cellular response to stimulus],GO:0002679[respirato…	GO:0005623[cell],GO:0016020[membrane],GO:0043226[organelle],GO:0005622[intracellular],GO:0012505[endomembrane system],GO:0031224[intrinsic component of membrane],GO:0043227[membrane-bounded organelle],GO:0043229[intracellular organelle],GO:0043234[protein complex],GO:0016021[integral component of membrane],GO:0043231[intracellular membrane-bounded organelle]	GO:0003700[sequence-specific DNA binding transcription factor activity],GO:0003676[nucleic acid binding]
Bra034535	0	100	AT4G32800	ERF	−	Integrase-type DNA-binding superfamily protein	2.11	GO:0008152[metabolic process],GO:0009987[cellular process],GO:0023052[signaling],GO:0050896[response to stimulus],GO:0006807[nitrogen compound metabolic process],GO:0009058[biosynthetic process],GO:0044237[cellular metabolic process],GO:0044238[primary metabolic process],GO:0051716[cellular response to stimulus],GO:0006139[nucleobase-containing compound metabolic process],GO:0006725[cellular arom…	GO:0005623[cell],GO:0043226[organelle],GO:0005622[intracellular],GO:0043227[membrane-bounded organelle],GO:0043229[intracellular organelle],GO:0043231[intracellular membrane-bounded organelle]	GO:0003700[sequence-specific DNA binding transcription factor activity],GO:0003676[nucleic acid binding]
Bra027736	0	97.6	AT1G64380	ERF	−	Integrase-type DNA-binding superfamily protein	2	GO:0008152[metabolic process],GO:0009987[cellular process],GO:0023052[signaling],GO:0050896[response to stimulus],GO:0051179[localization],GO:0006807[nitrogen compound metabolic process],GO:0009058[biosynthetic process],GO:0044237[cellular metabolic process],GO:0044238[primary metabolic process],GO:0051716[cellular response to stimulus],GO:0006139[nucleobase-containing compound metabolic process]…	GO:0005623[cell],GO:0043226[organelle],GO:0005622[intracellular],GO:0043227[membrane-bounded organelle],GO:0043229[intracellular organelle],GO:0043231[intracellular membrane-bounded organelle]	GO:0003700[sequence-specific DNA binding transcription factor activity],GO:0003676[nucleic acid binding]
Bra012938	0	98.33	AT5G61600	ERF	ERF104	ethylene response factor 104	1.86	GO:0008152[metabolic process],GO:0009987[cellular process],GO:0023052[signaling],GO:0032502[developmental process],GO:0050896[response to stimulus],GO:0006807[nitrogen compound metabolic process],GO:0006950[response to stress],GO:0009058[biosynthetic process],GO:0009607[response to biotic stimulus],GO:0044237[cellular metabolic process],GO:0044238[primary metabolic process],GO:0051707[response to…	GO:0005623[cell],GO:0043226[organelle],GO:0005622[intracellular],GO:0043227[membrane-bounded organelle],GO:0043229[intracellular organelle],GO:0043231[intracellular membrane-bounded organelle]	GO:0003700[sequence-specific DNA binding transcription factor activity],GO:0005515[protein binding],GO:0003676[nucleic acid binding]
Bra021049	0	98.1	AT4G17490	ERF	ATERF6,ERF-6-6,ERF6	ethylene responsive element binding factor 6	1.85	GO:0008152[metabolic process],GO:0009987[cellular process],GO:0023052[signaling],GO:0032502[developmental process],GO:0050896[response to stimulus],GO:0006807[nitrogen compound metabolic process],GO:0006950[response to stress],GO:0009058[biosynthetic process],GO:0044237[cellular metabolic process],GO:0044238[primary metabolic process],GO:0051716[cellular response to stimulus],GO:0002679[respirato…	GO:0005623[cell],GO:0043226[organelle],GO:0005622[intracellular],GO:0043227[membrane-bounded organelle],GO:0043229[intracellular organelle],GO:0043231[intracellular membrane-bounded organelle]	GO:0003700[sequence-specific DNA binding transcription factor activity],GO:0005515[protein binding],GO:0003676[nucleic acid binding]
Bra033923	0	81.97	AT1G68550	ERF	−	Integrase-type DNA-binding superfamily protein	1.79	GO:0008152[metabolic process],GO:0009987[cellular process],GO:0023052[signaling],GO:0050896[response to stimulus],GO:0006807[nitrogen compound metabolic process],GO:0009058[biosynthetic process],GO:0044237[cellular metabolic process],GO:0044238[primary metabolic process],GO:0051716[cellular response to stimulus],GO:0006139[nucleobase-containing compound metabolic process],GO:0006725[cellular arom…	GO:0005623[cell],GO:0043226[organelle],GO:0005622[intracellular],GO:0043227[membrane-bounded organelle],GO:0043229[intracellular organelle],GO:0043231[intracellular membrane-bounded organelle]	GO:0003700[sequence-specific DNA binding transcription factor activity],GO:0003676[nucleic acid binding]
Bra001588	0	100	AT3G15210	ERF	ATERF-4,ATERF4,ERF4,RAP2.5	ethylene responsive element binding factor 4	1.78	GO:0008152[metabolic process],GO:0009987[cellular process],GO:0023052[signaling],GO:0050896[response to stimulus],GO:0006807[nitrogen compound metabolic process],GO:0006950[response to stress],GO:0006955[immune response],GO:0009058[biosynthetic process],GO:0009607[response to biotic stimulus],GO:0044237[cellular metabolic process],GO:0044238[primary metabolic process],GO:0051707[response to other…	GO:0005623[cell],GO:0043226[organelle],GO:0005622[intracellular],GO:0043227[membrane-bounded organelle],GO:0043229[intracellular organelle],GO:0043233[organelle lumen],GO:0043231[intracellular membrane-bounded organelle]	GO:0003700[sequence-specific DNA binding transcription factor activity],GO:0005515[protein binding],GO:0003676[nucleic acid binding]
Bra022115	0	100	AT5G47220	ERF	ATERF-2,ATERF2,ERF2	ethylene responsive element binding factor 2	1.78	GO:0008152[metabolic process],GO:0009987[cellular process],GO:0023052[signaling],GO:0032502[developmental process],GO:0050896[response to stimulus],GO:0006807[nitrogen compound metabolic process],GO:0006950[response to stress],GO:0006955[immune response],GO:0009058[biosynthetic process],GO:0009607[response to biotic stimulus],GO:0044237[cellular metabolic process],GO:0044238[primary metabolic pro…	GO:0005623[cell],GO:0043226[organelle],GO:0005622[intracellular],GO:0043227[membrane-bounded organelle],GO:0043229[intracellular organelle],GO:0043231[intracellular membrane-bounded organelle]	GO:0003700[sequence-specific DNA binding transcription factor activity],GO:0003676[nucleic acid binding]
Bra007963	1e-165	88.09	AT1G71130	ERF	−	Integrase-type DNA-binding superfamily protein	1.76	GO:0008152[metabolic process],GO:0009987[cellular process],GO:0023052[signaling],GO:0050896[response to stimulus],GO:0006807[nitrogen compound metabolic process],GO:0006950[response to stress],GO:0009058[biosynthetic process],GO:0044237[cellular metabolic process],GO:0044238[primary metabolic process],GO:0051716[cellular response to stimulus],GO:0006139[nucleobase-containing compound metabolic pr…	GO:0005623[cell],GO:0043226[organelle],GO:0005622[intracellular],GO:0043227[membrane-bounded organelle],GO:0043229[intracellular organelle],GO:0043231[intracellular membrane-bounded organelle]	GO:0003700[sequence-specific DNA binding transcription factor activity],GO:0005515[protein binding],GO:0003676[nucleic acid binding]
Bra000366	0	100	AT2G44940	ERF	−	Integrase-type DNA-binding superfamily protein	1.73	GO:0008152[metabolic process],GO:0009987[cellular process],GO:0023052[signaling],GO:0050896[response to stimulus],GO:0006807[nitrogen compound metabolic process],GO:0009058[biosynthetic process],GO:0044237[cellular metabolic process],GO:0044238[primary metabolic process],GO:0051716[cellular response to stimulus],GO:0006139[nucleobase-containing compound metabolic process],GO:0006725[cellular arom…	GO:0005623[cell],GO:0043226[organelle],GO:0005622[intracellular],GO:0043227[membrane-bounded organelle],GO:0043229[intracellular organelle],GO:0043231[intracellular membrane-bounded organelle]	GO:0003700[sequence-specific DNA binding transcription factor activity],GO:0003676[nucleic acid binding]
Bra039658	0	99.44	AT3G15210	ERF	ATERF-4,ATERF4,ERF4,RAP2.5	ethylene responsive element binding factor 4	1.71	GO:0008152[metabolic process],GO:0009987[cellular process],GO:0023052[signaling],GO:0050896[response to stimulus],GO:0006807[nitrogen compound metabolic process],GO:0009058[biosynthetic process],GO:0044237[cellular metabolic process],GO:0044238[primary metabolic process],GO:0051716[cellular response to stimulus],GO:0006139[nucleobase-containing compound metabolic process],GO:0006725[cellular arom…	GO:0005623[cell],GO:0043226[organelle],GO:0005622[intracellular],GO:0043227[membrane-bounded organelle],GO:0043229[intracellular organelle],GO:0043231[intracellular membrane-bounded organelle]	GO:0003700[sequence-specific DNA binding transcription factor activity],GO:0003676[nucleic acid binding]
Bra017495	0	99.46	AT5G47220	ERF	ATERF-2,ATERF2,ERF2	ethylene responsive element binding factor 2	1.7	GO:0008152[metabolic process],GO:0009987[cellular process],GO:0023052[signaling],GO:0032502[developmental process],GO:0050896[response to stimulus],GO:0006807[nitrogen compound metabolic process],GO:0006950[response to stress],GO:0006955[immune response],GO:0009058[biosynthetic process],GO:0009607[response to biotic stimulus],GO:0044237[cellular metabolic process],GO:0044238[primary metabolic pro…	GO:0005623[cell],GO:0043226[organelle],GO:0005622[intracellular],GO:0043227[membrane-bounded organelle],GO:0043229[intracellular organelle],GO:0043231[intracellular membrane-bounded organelle]	GO:0003700[sequence-specific DNA binding transcription factor activity],GO:0003676[nucleic acid binding]
Bra027697	0	99.34	AT1G64380	ERF	−	Integrase-type DNA-binding superfamily protein	1.68	GO:0008152[metabolic process],GO:0009987[cellular process],GO:0023052[signaling],GO:0050896[response to stimulus],GO:0051179[localization],GO:0006807[nitrogen compound metabolic process],GO:0009058[biosynthetic process],GO:0044237[cellular metabolic process],GO:0044238[primary metabolic process],GO:0051716[cellular response to stimulus],GO:0006139[nucleobase-containing compound metabolic process]…	GO:0005623[cell],GO:0043226[organelle],GO:0005622[intracellular],GO:0043227[membrane-bounded organelle],GO:0043229[intracellular organelle],GO:0043231[intracellular membrane-bounded organelle]	GO:0003700[sequence-specific DNA binding transcription factor activity],GO:0003676[nucleic acid binding]
Bra015266	0	97.83	AT5G44210	ERF	ATERF-9,ATERF9,ERF9	erf domain protein 9	1.68	GO:0008152[metabolic process],GO:0009987[cellular process],GO:0023052[signaling],GO:0050896[response to stimulus],GO:0051179[localization],GO:0006807[nitrogen compound metabolic process],GO:0006950[response to stress],GO:0009058[biosynthetic process],GO:0044237[cellular metabolic process],GO:0044238[primary metabolic process],GO:0051716[cellular response to stimulus],GO:0006139[nucleobase-contain…	GO:0005623[cell],GO:0016020[membrane],GO:0043226[organelle],GO:0005622[intracellular],GO:0043227[membrane-bounded organelle],GO:0043229[intracellular organelle],GO:0043231[intracellular membrane-bounded organelle]	GO:0003700[sequence-specific DNA binding transcription factor activity],GO:0003676[nucleic acid binding]
Bra031903	0	100	AT5G64750	ERF	ABR1	Integrase-type DNA-binding superfamily protein	1.43	GO:0008152[metabolic process],GO:0009987[cellular process],GO:0023052[signaling],GO:0050896[response to stimulus],GO:0006807[nitrogen compound metabolic process],GO:0006950[response to stress],GO:0009058[biosynthetic process],GO:0009607[response to biotic stimulus],GO:0044237[cellular metabolic process],GO:0044238[primary metabolic process],GO:0051707[response to other organism],GO:0051716[cellul…	GO:0005623[cell],GO:0043226[organelle],GO:0005622[intracellular],GO:0043227[membrane-bounded organelle],GO:0043229[intracellular organelle],GO:0043231[intracellular membrane-bounded organelle]	GO:0003700[sequence-specific DNA binding transcription factor activity],GO:0003676[nucleic acid binding]
Bra006599	0	100	AT5G21960	ERF	−	Integrase-type DNA-binding superfamily protein	1.42	GO:0008152[metabolic process],GO:0009987[cellular process],GO:0023052[signaling],GO:0050896[response to stimulus],GO:0006807[nitrogen compound metabolic process],GO:0009058[biosynthetic process],GO:0044237[cellular metabolic process],GO:0044238[primary metabolic process],GO:0051716[cellular response to stimulus],GO:0006139[nucleobase-containing compound metabolic process],GO:0006725[cellular arom…	GO:0005623[cell],GO:0043226[organelle],GO:0005622[intracellular],GO:0043227[membrane-bounded organelle],GO:0043229[intracellular organelle],GO:0043231[intracellular membrane-bounded organelle]	GO:0003700[sequence-specific DNA binding transcription factor activity],GO:0003676[nucleic acid binding]
Bra023746	0	100	AT3G23240	ERF	ATERF1,ERF1	ethylene response factor 1	1.38	GO:0008152[metabolic process],GO:0009987[cellular process],GO:0023052[signaling],GO:0050896[response to stimulus],GO:0006807[nitrogen compound metabolic process],GO:0006950[response to stress],GO:0009058[biosynthetic process],GO:0044237[cellular metabolic process],GO:0044238[primary metabolic process],GO:0051716[cellular response to stimulus],GO:0006139[nucleobase-containing compound metabolic pr…	GO:0005623[cell],GO:0043226[organelle],GO:0005622[intracellular],GO:0043227[membrane-bounded organelle],GO:0043229[intracellular organelle],GO:0043231[intracellular membrane-bounded organelle]	GO:0003700[sequence-specific DNA binding transcription factor activity],GO:0003676[nucleic acid binding]
Bra003883	0	100	AT1G72360	ERF	HRE1	Integrase-type DNA-binding superfamily protein	1.38	GO:0008152[metabolic process],GO:0009987[cellular process],GO:0023052[signaling],GO:0050896[response to stimulus],GO:0006807[nitrogen compound metabolic process],GO:0006950[response to stress],GO:0009058[biosynthetic process],GO:0044237[cellular metabolic process],GO:0044238[primary metabolic process],GO:0051716[cellular response to stimulus],GO:0001666[response to hypoxia],GO:0006139[nucleobase-…	GO:0005623[cell],GO:0043226[organelle],GO:0005622[intracellular],GO:0043227[membrane-bounded organelle],GO:0043229[intracellular organelle],GO:0043231[intracellular membrane-bounded organelle]	GO:0003700[sequence-specific DNA binding transcription factor activity],GO:0003676[nucleic acid binding]
Bra029079	0	99.03	AT5G53290	ERF	CRF3	cytokinin response factor 3	1.33	GO:0008152[metabolic process],GO:0009987[cellular process],GO:0023052[signaling],GO:0032502[developmental process],GO:0050896[response to stimulus],GO:0051179[localization],GO:0003006[developmental process involved in reproduction],GO:0006807[nitrogen compound metabolic process],GO:0009058[biosynthetic process],GO:0044237[cellular metabolic process],GO:0044238[primary metabolic process],GO:005164…	GO:0005623[cell],GO:0043226[organelle],GO:0005622[intracellular],GO:0043227[membrane-bounded organelle],GO:0043229[intracellular organelle],GO:0005737[cytoplasm],GO:0043231[intracellular membrane-bounded organelle]	GO:0003700[sequence-specific DNA binding transcription factor activity],GO:0005515[protein binding],GO:0003676[nucleic acid binding]
Bra032630	0	100	AT1G01250	ERF	−	Integrase-type DNA-binding superfamily protein	1.32	GO:0008152[metabolic process],GO:0009987[cellular process],GO:0023052[signaling],GO:0050896[response to stimulus],GO:0006807[nitrogen compound metabolic process],GO:0006950[response to stress],GO:0009058[biosynthetic process],GO:0044237[cellular metabolic process],GO:0044238[primary metabolic process],GO:0051716[cellular response to stimulus],GO:0006139[nucleobase-containing compound metabolic pr…	GO:0005623[cell],GO:0043226[organelle],GO:0005622[intracellular],GO:0043227[membrane-bounded organelle],GO:0043229[intracellular organelle],GO:0043231[intracellular membrane-bounded organelle]	GO:0003700[sequence-specific DNA binding transcription factor activity],GO:0003676[nucleic acid binding]
Bra019162	0	100	AT4G25470	ERF	ATCBF2,CBF2,DREB1C,FTQ4	C-repeat/DRE binding factor 2	1.29	GO:0008152[metabolic process],GO:0009987[cellular process],GO:0050896[response to stimulus],GO:0006807[nitrogen compound metabolic process],GO:0006950[response to stress],GO:0009058[biosynthetic process],GO:0044237[cellular metabolic process],GO:0044238[primary metabolic process],GO:0006139[nucleobase-containing compound metabolic process],GO:0006725[cellular aromatic compound metabolic process],…	GO:0005623[cell],GO:0043226[organelle],GO:0005622[intracellular],GO:0043227[membrane-bounded organelle],GO:0043229[intracellular organelle],GO:0043231[intracellular membrane-bounded organelle]	GO:0003700[sequence-specific DNA binding transcription factor activity],GO:0003676[nucleic acid binding]
Bra021594	0	99.84	AT3G15210	ERF	ATERF-4,ATERF4,ERF4,RAP2.5	ethylene responsive element binding factor 4	1.18	GO:0008152[metabolic process],GO:0009987[cellular process],GO:0023052[signaling],GO:0050896[response to stimulus],GO:0006807[nitrogen compound metabolic process],GO:0006950[response to stress],GO:0006955[immune response],GO:0009058[biosynthetic process],GO:0009607[response to biotic stimulus],GO:0044237[cellular metabolic process],GO:0044238[primary metabolic process],GO:0051707[response to other…	GO:0005623[cell],GO:0043226[organelle],GO:0005622[intracellular],GO:0043227[membrane-bounded organelle],GO:0043229[intracellular organelle],GO:0043233[organelle lumen],GO:0043231[intracellular membrane-bounded organelle]	GO:0003700[sequence-specific DNA binding transcription factor activity],GO:0005515[protein binding],GO:0003676[nucleic acid binding]
Bra036016	3e-148	99.65	AT5G44210	ERF	ATERF-9,ATERF9,ERF9	erf domain protein 9	1.17	GO:0008152[metabolic process],GO:0009987[cellular process],GO:0023052[signaling],GO:0050896[response to stimulus],GO:0051179[localization],GO:0006807[nitrogen compound metabolic process],GO:0006950[response to stress],GO:0009058[biosynthetic process],GO:0044237[cellular metabolic process],GO:0044238[primary metabolic process],GO:0051716[cellular response to stimulus],GO:0006139[nucleobase-contain…	GO:0005623[cell],GO:0016020[membrane],GO:0043226[organelle],GO:0005622[intracellular],GO:0043227[membrane-bounded organelle],GO:0043229[intracellular organelle],GO:0043231[intracellular membrane-bounded organelle]	GO:0003700[sequence-specific DNA binding transcription factor activity],GO:0003676[nucleic acid binding]
Bra027270	0	98.76	AT3G15210	ERF	ATERF-4,ATERF4,ERF4,RAP2.5	ethylene responsive element binding factor 4	1.12	GO:0008152[metabolic process],GO:0009987[cellular process],GO:0023052[signaling],GO:0050896[response to stimulus],GO:0006807[nitrogen compound metabolic process],GO:0006950[response to stress],GO:0006955[immune response],GO:0009058[biosynthetic process],GO:0009607[response to biotic stimulus],GO:0044237[cellular metabolic process],GO:0044238[primary metabolic process],GO:0051707[response to other…	GO:0005623[cell],GO:0043226[organelle],GO:0005622[intracellular],GO:0043227[membrane-bounded organelle],GO:0043229[intracellular organelle],GO:0043233[organelle lumen],GO:0043231[intracellular membrane-bounded organelle]	GO:0003700[sequence-specific DNA binding transcription factor activity],GO:0005515[protein binding],GO:0003676[nucleic acid binding]
Bra013730	0	100	AT4G23750	ERF	CRF2,TMO3	cytokinin response factor 2	1.08	GO:0008152[metabolic process],GO:0009987[cellular process],GO:0023052[signaling],GO:0032502[developmental process],GO:0050896[response to stimulus],GO:0051179[localization],GO:0003006[developmental process involved in reproduction],GO:0006807[nitrogen compound metabolic process],GO:0009058[biosynthetic process],GO:0044237[cellular metabolic process],GO:0044238[primary metabolic process],GO:005164…	GO:0005623[cell],GO:0043226[organelle],GO:0005622[intracellular],GO:0043227[membrane-bounded organelle],GO:0043229[intracellular organelle],GO:0005737[cytoplasm],GO:0043231[intracellular membrane-bounded organelle]	GO:0003700[sequence-specific DNA binding transcription factor activity],GO:0005515[protein binding],GO:0003676[nucleic acid binding],GO:0042802[identical protein binding]
Bra037041	0	100	AT4G32800	ERF	−	Integrase-type DNA-binding superfamily protein	1.05	GO:0008152[metabolic process],GO:0009987[cellular process],GO:0023052[signaling],GO:0050896[response to stimulus],GO:0006807[nitrogen compound metabolic process],GO:0009058[biosynthetic process],GO:0044237[cellular metabolic process],GO:0044238[primary metabolic process],GO:0051716[cellular response to stimulus],GO:0006139[nucleobase-containing compound metabolic process],GO:0006725[cellular arom…	GO:0005623[cell],GO:0043226[organelle],GO:0005622[intracellular],GO:0043227[membrane-bounded organelle],GO:0043229[intracellular organelle],GO:0043231[intracellular membrane-bounded organelle]	GO:0003700[sequence-specific DNA binding transcription factor activity],GO:0003676[nucleic acid binding]
Bra029319	0	100	AT5G61600	ERF	ERF104	ethylene response factor 104	1.04	GO:0008152[metabolic process],GO:0009987[cellular process],GO:0023052[signaling],GO:0032502[developmental process],GO:0050896[response to stimulus],GO:0006807[nitrogen compound metabolic process],GO:0006950[response to stress],GO:0009058[biosynthetic process],GO:0009607[response to biotic stimulus],GO:0044237[cellular metabolic process],GO:0044238[primary metabolic process],GO:0051707[response to…	GO:0005623[cell],GO:0043226[organelle],GO:0005622[intracellular],GO:0043227[membrane-bounded organelle],GO:0043229[intracellular organelle],GO:0043231[intracellular membrane-bounded organelle]	GO:0003700[sequence-specific DNA binding transcription factor activity],GO:0005515[protein binding],GO:0003676[nucleic acid binding]
Bra036061	0	98.98	AT3G50260	ERF	ATERF#011,CEJ1,DEAR1	cooperatively regulated by ethylene and jasmonate 1	1.02	GO:0008152[metabolic process],GO:0009987[cellular process],GO:0023052[signaling],GO:0050896[response to stimulus],GO:0006807[nitrogen compound metabolic process],GO:0006950[response to stress],GO:0009058[biosynthetic process],GO:0009607[response to biotic stimulus],GO:0044237[cellular metabolic process],GO:0044238[primary metabolic process],GO:0051707[response to other organism],GO:0051716[cellul…	GO:0005623[cell],GO:0043226[organelle],GO:0005622[intracellular],GO:0043227[membrane-bounded organelle],GO:0043229[intracellular organelle],GO:0043231[intracellular membrane-bounded organelle]	GO:0003700[sequence-specific DNA binding transcription factor activity],GO:0003676[nucleic acid binding]
Bra018204	0	86.48	AT3G46640	G2-like	LUX,PCL1	Homeodomain-like superfamily protein	1.8	GO:0008152[metabolic process],GO:0009987[cellular process],GO:0032502[developmental process],GO:0048511[rhythmic process],GO:0003006[developmental process involved in reproduction],GO:0006807[nitrogen compound metabolic process],GO:0007623[circadian rhythm],GO:0009058[biosynthetic process],GO:0044237[cellular metabolic process],GO:0044238[primary metabolic process],GO:0006139[nucleobase-containin…	GO:0005623[cell],GO:0043226[organelle],GO:0005622[intracellular],GO:0043227[membrane-bounded organelle],GO:0043229[intracellular organelle],GO:0043231[intracellular membrane-bounded organelle]	GO:0003700[sequence-specific DNA binding transcription factor activity],GO:0003676[nucleic acid binding],GO:0003682[chromatin binding]
Bra026818	0	99.59	AT1G14600	G2-like	−	Homeodomain-like superfamily protein	1.6	GO:0008152[metabolic process],GO:0009987[cellular process],GO:0006807[nitrogen compound metabolic process],GO:0009058[biosynthetic process],GO:0044237[cellular metabolic process],GO:0044238[primary metabolic process],GO:0006139[nucleobase-containing compound metabolic process],GO:0006725[cellular aromatic compound metabolic process],GO:0019222[regulation of metabolic process]	GO:0005623[cell],GO:0043226[organelle],GO:0005622[intracellular],GO:0043227[membrane-bounded organelle],GO:0043229[intracellular organelle],GO:0043231[intracellular membrane-bounded organelle]	GO:0003700[sequence-specific DNA binding transcription factor activity],GO:0003676[nucleic acid binding],GO:0003682[chromatin binding]
Bra007099	0	100	AT3G54810	GATA	BME3,BME3-ZF,GATA8	Plant-specific GATA-type zinc finger transcription factor family protein	1.76	GO:0008152[metabolic process],GO:0009987[cellular process],GO:0032502[developmental process],GO:0048511[rhythmic process],GO:0006807[nitrogen compound metabolic process],GO:0007623[circadian rhythm],GO:0009058[biosynthetic process],GO:0044237[cellular metabolic process],GO:0044238[primary metabolic process],GO:0006139[nucleobase-containing compound metabolic process],GO:0006725[cellular aromatic …	GO:0005623[cell],GO:0043226[organelle],GO:0005622[intracellular],GO:0043227[membrane-bounded organelle],GO:0043229[intracellular organelle],GO:0043231[intracellular membrane-bounded organelle]	GO:0003700[sequence-specific DNA binding transcription factor activity],GO:0003676[nucleic acid binding],GO:0043169[cation binding]
Bra003194	0	97.48	AT3G54810	GATA	BME3,BME3-ZF,GATA8	Plant-specific GATA-type zinc finger transcription factor family protein	1.28	GO:0008152[metabolic process],GO:0009987[cellular process],GO:0032502[developmental process],GO:0048511[rhythmic process],GO:0006807[nitrogen compound metabolic process],GO:0007623[circadian rhythm],GO:0009058[biosynthetic process],GO:0044237[cellular metabolic process],GO:0044238[primary metabolic process],GO:0006139[nucleobase-containing compound metabolic process],GO:0006725[cellular aromatic …	GO:0005623[cell],GO:0043226[organelle],GO:0005622[intracellular],GO:0043227[membrane-bounded organelle],GO:0043229[intracellular organelle],GO:0043231[intracellular membrane-bounded organelle]	GO:0003700[sequence-specific DNA binding transcription factor activity],GO:0003676[nucleic acid binding],GO:0043169[cation binding]
Bra003419	0	99.86	AT3G60530	GATA	GATA4	GATA transcription factor 4	1.02	GO:0008152[metabolic process],GO:0009987[cellular process],GO:0050896[response to stimulus],GO:0006807[nitrogen compound metabolic process],GO:0009058[biosynthetic process],GO:0044237[cellular metabolic process],GO:0044238[primary metabolic process],GO:0006139[nucleobase-containing compound metabolic process],GO:0006725[cellular aromatic compound metabolic process],GO:0009314[response to radiatio…	GO:0005623[cell],GO:0043226[organelle],GO:0005622[intracellular],GO:0043227[membrane-bounded organelle],GO:0043229[intracellular organelle],GO:0043231[intracellular membrane-bounded organelle]	GO:0003700[sequence-specific DNA binding transcription factor activity],GO:0003676[nucleic acid binding],GO:0043169[cation binding]
Bra018665	0	98.85	AT1G08010	GATA	GATA11	GATA transcription factor 11	1	GO:0008152[metabolic process],GO:0009987[cellular process],GO:0006807[nitrogen compound metabolic process],GO:0009058[biosynthetic process],GO:0044237[cellular metabolic process],GO:0044238[primary metabolic process],GO:0006139[nucleobase-containing compound metabolic process],GO:0006725[cellular aromatic compound metabolic process],GO:0019222[regulation of metabolic process]	GO:0005623[cell],GO:0043226[organelle],GO:0005622[intracellular],GO:0043227[membrane-bounded organelle],GO:0043229[intracellular organelle],GO:0043231[intracellular membrane-bounded organelle]	GO:0003700[sequence-specific DNA binding transcription factor activity],GO:0003676[nucleic acid binding],GO:0043169[cation binding]
Bra021063	0	99.75	AT4G17230	GRAS	SCL13	SCARECROW-like 13	2.06	GO:0008152[metabolic process],GO:0009987[cellular process],GO:0006807[nitrogen compound metabolic process],GO:0009058[biosynthetic process],GO:0044237[cellular metabolic process],GO:0044238[primary metabolic process],GO:0006139[nucleobase-containing compound metabolic process],GO:0006725[cellular aromatic compound metabolic process],GO:0019222[regulation of metabolic process]	GO:0005623[cell],GO:0043226[organelle],GO:0005622[intracellular],GO:0043227[membrane-bounded organelle],GO:0043229[intracellular organelle],GO:0005737[cytoplasm],GO:0043231[intracellular membrane-bounded organelle]	GO:0003700[sequence-specific DNA binding transcription factor activity]
Bra033813	0	91.33	AT3G46600	GRAS	−	GRAS family transcription factor	2.02	GO:0008152[metabolic process],GO:0009987[cellular process],GO:0023052[signaling],GO:0050896[response to stimulus],GO:0006807[nitrogen compound metabolic process],GO:0006950[response to stress],GO:0009058[biosynthetic process],GO:0044237[cellular metabolic process],GO:0044238[primary metabolic process],GO:0051716[cellular response to stimulus],GO:0002679[respiratory burst involved in defense respo…	GO:0005623[cell],GO:0043226[organelle],GO:0005622[intracellular],GO:0043227[membrane-bounded organelle],GO:0043229[intracellular organelle],GO:0043231[intracellular membrane-bounded organelle]	GO:0003700[sequence-specific DNA binding transcription factor activity]
Bra026999	0	98.99	AT1G63100	GRAS	−	GRAS family transcription factor	1.78	GO:0008152[metabolic process],GO:0009987[cellular process],GO:0032502[developmental process],GO:0003006[developmental process involved in reproduction],GO:0006807[nitrogen compound metabolic process],GO:0009058[biosynthetic process],GO:0009653[anatomical structure morphogenesis],GO:0044237[cellular metabolic process],GO:0044238[primary metabolic process],GO:0006139[nucleobase-containing compound …	GO:0005623[cell],GO:0043226[organelle],GO:0005622[intracellular],GO:0043227[membrane-bounded organelle],GO:0043229[intracellular organelle],GO:0043231[intracellular membrane-bounded organelle]	GO:0003700[sequence-specific DNA binding transcription factor activity]
Bra026237	0	99.75	AT4G17230	GRAS	SCL13	SCARECROW-like 13	1.47	GO:0008152[metabolic process],GO:0009987[cellular process],GO:0006807[nitrogen compound metabolic process],GO:0009058[biosynthetic process],GO:0044237[cellular metabolic process],GO:0044238[primary metabolic process],GO:0006139[nucleobase-containing compound metabolic process],GO:0006725[cellular aromatic compound metabolic process],GO:0019222[regulation of metabolic process]	GO:0005623[cell],GO:0043226[organelle],GO:0005622[intracellular],GO:0043227[membrane-bounded organelle],GO:0043229[intracellular organelle],GO:0005737[cytoplasm],GO:0043231[intracellular membrane-bounded organelle]	GO:0003700[sequence-specific DNA binding transcription factor activity]
Bra031580	0	99.81	AT1G07520	GRAS	−	GRAS family transcription factor	1.4	GO:0008152[metabolic process],GO:0009987[cellular process],GO:0023052[signaling],GO:0050896[response to stimulus],GO:0006807[nitrogen compound metabolic process],GO:0006950[response to stress],GO:0009058[biosynthetic process],GO:0044237[cellular metabolic process],GO:0044238[primary metabolic process],GO:0051716[cellular response to stimulus],GO:0002679[respiratory burst involved in defense respo…	GO:0005623[cell],GO:0043226[organelle],GO:0005622[intracellular],GO:0043227[membrane-bounded organelle],GO:0043229[intracellular organelle],GO:0043231[intracellular membrane-bounded organelle]	GO:0003700[sequence-specific DNA binding transcription factor activity]
Bra002564	0	100	AT5G59450	GRAS	−	GRAS family transcription factor	1.37	GO:0008152[metabolic process],GO:0009987[cellular process],GO:0050896[response to stimulus],GO:0006807[nitrogen compound metabolic process],GO:0009058[biosynthetic process],GO:0044237[cellular metabolic process],GO:0044238[primary metabolic process],GO:0006139[nucleobase-containing compound metabolic process],GO:0006725[cellular aromatic compound metabolic process],GO:0010243[response to organoni…	GO:0005623[cell],GO:0043226[organelle],GO:0005622[intracellular],GO:0043227[membrane-bounded organelle],GO:0043229[intracellular organelle],GO:0043231[intracellular membrane-bounded organelle]	GO:0003700[sequence-specific DNA binding transcription factor activity]
Bra005259	0	100	AT2G36610	HD-ZIP	ATHB22,HB22	homeobox protein 22	3.85	GO:0008152[metabolic process],GO:0009987[cellular process],GO:0006807[nitrogen compound metabolic process],GO:0009058[biosynthetic process],GO:0044237[cellular metabolic process],GO:0044238[primary metabolic process],GO:0006139[nucleobase-containing compound metabolic process],GO:0006725[cellular aromatic compound metabolic process],GO:0019222[regulation of metabolic process]	GO:0005623[cell],GO:0043226[organelle],GO:0005622[intracellular],GO:0043227[membrane-bounded organelle],GO:0043229[intracellular organelle],GO:0043231[intracellular membrane-bounded organelle]	GO:0003700[sequence-specific DNA binding transcription factor activity],GO:0003676[nucleic acid binding]
Bra016300	0	100	AT1G26960	HD-ZIP	AtHB23,HB23	homeobox protein 23	2.02	GO:0008152[metabolic process],GO:0009987[cellular process],GO:0050896[response to stimulus],GO:0006807[nitrogen compound metabolic process],GO:0009058[biosynthetic process],GO:0044237[cellular metabolic process],GO:0044238[primary metabolic process],GO:0006139[nucleobase-containing compound metabolic process],GO:0006725[cellular aromatic compound metabolic process],GO:0009725[response to hormone]…	GO:0005623[cell],GO:0043226[organelle],GO:0005622[intracellular],GO:0043227[membrane-bounded organelle],GO:0043229[intracellular organelle],GO:0043231[intracellular membrane-bounded organelle]	GO:0003700[sequence-specific DNA binding transcription factor activity],GO:0003676[nucleic acid binding]
Bra004272	0	82.59	AT1G67970	HSF	AT-HSFA8,HSFA8	heat shock transcription factor A8	1.84	GO:0008152[metabolic process],GO:0009987[cellular process],GO:0050896[response to stimulus],GO:0006807[nitrogen compound metabolic process],GO:0006950[response to stress],GO:0009058[biosynthetic process],GO:0044237[cellular metabolic process],GO:0044238[primary metabolic process],GO:0006139[nucleobase-containing compound metabolic process],GO:0006725[cellular aromatic compound metabolic process],…	GO:0005623[cell],GO:0043226[organelle],GO:0005622[intracellular],GO:0043227[membrane-bounded organelle],GO:0043229[intracellular organelle],GO:0005737[cytoplasm],GO:0043231[intracellular membrane-bounded organelle]	GO:0003700[sequence-specific DNA binding transcription factor activity],GO:0003676[nucleic acid binding]
Bra010049	0	99.05	AT5G62020	HSF	AT-HSFB2A,HSFB2A	heat shock transcription factor B2A	1.52	GO:0008152[metabolic process],GO:0009987[cellular process],GO:0023052[signaling],GO:0050896[response to stimulus],GO:0006807[nitrogen compound metabolic process],GO:0006950[response to stress],GO:0009058[biosynthetic process],GO:0044237[cellular metabolic process],GO:0044238[primary metabolic process],GO:0051716[cellular response to stimulus],GO:0002679[respiratory burst involved in defense respo…	GO:0005623[cell],GO:0043226[organelle],GO:0005622[intracellular],GO:0043227[membrane-bounded organelle],GO:0043229[intracellular organelle],GO:0043231[intracellular membrane-bounded organelle]	GO:0003700[sequence-specific DNA binding transcription factor activity],GO:0003676[nucleic acid binding]
Bra012164	0	100	AT5G67420	LBD	ASL39,LBD37	LOB domain-containing protein 37	1.74	GO:0008152[metabolic process],GO:0032502[developmental process],GO:0006807[nitrogen compound metabolic process],GO:0009653[anatomical structure morphogenesis],GO:0007275[multicellular organismal development],GO:0009887[organ morphogenesis],GO:0010016[shoot system morphogenesis],GO:0048367[shoot system development],GO:0048513[organ development],GO:0048827[phyllome development]	GO:0005623[cell],GO:0043226[organelle],GO:0005622[intracellular],GO:0043227[membrane-bounded organelle],GO:0043229[intracellular organelle],GO:0043231[intracellular membrane-bounded organelle]
Bra035698	0	99.42	AT2G28500	LBD	LBD11	LOB domain-containing protein 11	1.74	−	GO:0005623[cell],GO:0043226[organelle],GO:0005622[intracellular],GO:0043227[membrane-bounded organelle],GO:0043229[intracellular organelle],GO:0043231[intracellular membrane-bounded organelle]
Bra014907	0	99.78	AT1G31320	LBD	LBD4	LOB domain-containing protein 4	1.04	GO:0032502[developmental process],GO:0040007[growth],GO:0009653[anatomical structure morphogenesis],GO:0048589[developmental growth],GO:0007275[multicellular organismal development],GO:0007389[pattern specification process],GO:0009888[tissue development],GO:0010014[meristem initiation],GO:0010073[meristem maintenance],GO:0035266[meristem growth],GO:0040008[regulation of growth],GO:0048513[organ d…	GO:0005623[cell],GO:0043226[organelle],GO:0005622[intracellular],GO:0043227[membrane-bounded organelle],GO:0043229[intracellular organelle],GO:0043231[intracellular membrane-bounded organelle]
Bra017376	0	99.84	AT2G03710	MIKC_MADS	AGL3,SEP4	K-box region and MADS-box transcription factor family protein	2.33	GO:0008152[metabolic process],GO:0009987[cellular process],GO:0032502[developmental process],GO:0050896[response to stimulus],GO:0003006[developmental process involved in reproduction],GO:0006807[nitrogen compound metabolic process],GO:0006950[response to stress],GO:0009058[biosynthetic process],GO:0044237[cellular metabolic process],GO:0044238[primary metabolic process],GO:0006139[nucleobase-con…	GO:0005623[cell],GO:0043226[organelle],GO:0005622[intracellular],GO:0043227[membrane-bounded organelle],GO:0043229[intracellular organelle],GO:0043231[intracellular membrane-bounded organelle]	GO:0003700[sequence-specific DNA binding transcription factor activity],GO:0005515[protein binding],GO:0003676[nucleic acid binding],GO:0046983[protein dimerization activity]
Bra023162	5e-129	100	AT1G31140	MIKC_MADS	−	GORDITA	1.52	−	−	GO:0005515[protein binding]
Bra007972	0	100	AT1G71692	MIKC_MADS	AGL12,XAL1	AGAMOUS-like 12	1.28	GO:0008152[metabolic process],GO:0009987[cellular process],GO:0032502[developmental process],GO:0040007[growth],GO:0050896[response to stimulus],GO:0051179[localization],GO:0003006[developmental process involved in reproduction],GO:0006807[nitrogen compound metabolic process],GO:0006950[response to stress],GO:0009058[biosynthetic process],GO:0009653[anatomical structure morphogenesis],GO:0044237[…	GO:0005623[cell],GO:0043226[organelle],GO:0005622[intracellular],GO:0043227[membrane-bounded organelle],GO:0043229[intracellular organelle],GO:0043231[intracellular membrane-bounded organelle]	GO:0003700[sequence-specific DNA binding transcription factor activity],GO:0005515[protein binding],GO:0003676[nucleic acid binding],GO:0046983[protein dimerization activity]
Bra000393	0	100	AT2G45660	MIKC_MADS	AGL20,ATSOC1,SOC1	AGAMOUS-like 20	1.03	GO:0008152[metabolic process],GO:0009987[cellular process],GO:0032502[developmental process],GO:0050896[response to stimulus],GO:0051179[localization],GO:0003006[developmental process involved in reproduction],GO:0006807[nitrogen compound metabolic process],GO:0006950[response to stress],GO:0009058[biosynthetic process],GO:0044237[cellular metabolic process],GO:0044238[primary metabolic process],…	GO:0005623[cell],GO:0043226[organelle],GO:0005622[intracellular],GO:0043227[membrane-bounded organelle],GO:0043229[intracellular organelle],GO:0005737[cytoplasm],GO:0043231[intracellular membrane-bounded organelle]	GO:0003700[sequence-specific DNA binding transcription factor activity],GO:0005515[protein binding],GO:0003676[nucleic acid binding],GO:0008134[transcription factor binding],GO:0046983[protein dimerization activity]
Bra024521	0	99.59	AT1G22590	M-type_MADS	AGL87	AGAMOUS-like 87	2.1	GO:0008152[metabolic process],GO:0009987[cellular process],GO:0006807[nitrogen compound metabolic process],GO:0009058[biosynthetic process],GO:0044237[cellular metabolic process],GO:0044238[primary metabolic process],GO:0006139[nucleobase-containing compound metabolic process],GO:0006725[cellular aromatic compound metabolic process],GO:0019222[regulation of metabolic process]	GO:0005623[cell],GO:0043226[organelle],GO:0005622[intracellular],GO:0043227[membrane-bounded organelle],GO:0043229[intracellular organelle],GO:0043231[intracellular membrane-bounded organelle]	GO:0003700[sequence-specific DNA binding transcription factor activity],GO:0005515[protein binding],GO:0003676[nucleic acid binding],GO:0046983[protein dimerization activity]
Bra005166	0	100	AT2G28700	M-type_MADS	AGL46	AGAMOUS-like 46	2.05	GO:0008152[metabolic process],GO:0009987[cellular process],GO:0006807[nitrogen compound metabolic process],GO:0009058[biosynthetic process],GO:0044237[cellular metabolic process],GO:0044238[primary metabolic process],GO:0006139[nucleobase-containing compound metabolic process],GO:0006725[cellular aromatic compound metabolic process],GO:0019222[regulation of metabolic process]	GO:0005623[cell],GO:0043226[organelle],GO:0005622[intracellular],GO:0043227[membrane-bounded organelle],GO:0043229[intracellular organelle],GO:0043231[intracellular membrane-bounded organelle]	GO:0003700[sequence-specific DNA binding transcription factor activity],GO:0005515[protein binding],GO:0003676[nucleic acid binding],GO:0046983[protein dimerization activity]
Bra004162	2e-111	84.01	AT1G66390	MYB	ATMYB90,MYB90,PAP2	myb domain protein 90	11.38	GO:0008152[metabolic process],GO:0009987[cellular process],GO:0032502[developmental process],GO:0050896[response to stimulus],GO:0006807[nitrogen compound metabolic process],GO:0009058[biosynthetic process],GO:0044237[cellular metabolic process],GO:0044238[primary metabolic process],GO:0006139[nucleobase-containing compound metabolic process],GO:0006725[cellular aromatic compound metabolic proces…	GO:0005623[cell],GO:0043226[organelle],GO:0005622[intracellular],GO:0043227[membrane-bounded organelle],GO:0043229[intracellular organelle],GO:0043231[intracellular membrane-bounded organelle]	GO:0003700[sequence-specific DNA binding transcription factor activity],GO:0003676[nucleic acid binding],GO:0003682[chromatin binding]
Bra039763	0	92.86	AT1G56650	MYB	ATMYB75,MYB75,PAP1,SIAA1	production of anthocyanin pigment 1	6.87	GO:0008152[metabolic process],GO:0009987[cellular process],GO:0023052[signaling],GO:0050896[response to stimulus],GO:0006807[nitrogen compound metabolic process],GO:0006950[response to stress],GO:0009058[biosynthetic process],GO:0009607[response to biotic stimulus],GO:0044237[cellular metabolic process],GO:0044238[primary metabolic process],GO:0051707[response to other organism],GO:0051716[cellul…	GO:0005623[cell],GO:0043226[organelle],GO:0005622[intracellular],GO:0043227[membrane-bounded organelle],GO:0043229[intracellular organelle],GO:0043231[intracellular membrane-bounded organelle]	GO:0003700[sequence-specific DNA binding transcription factor activity],GO:0005515[protein binding],GO:0003676[nucleic acid binding],GO:0003682[chromatin binding]
Bra029990	0	100	AT3G50060	MYB	MYB77	myb domain protein 77	3.89	GO:0008152[metabolic process],GO:0009987[cellular process],GO:0032502[developmental process],GO:0050896[response to stimulus],GO:0006807[nitrogen compound metabolic process],GO:0009058[biosynthetic process],GO:0044237[cellular metabolic process],GO:0044238[primary metabolic process],GO:0006139[nucleobase-containing compound metabolic process],GO:0006725[cellular aromatic compound metabolic proces…	GO:0005623[cell],GO:0043226[organelle],GO:0005622[intracellular],GO:0043227[membrane-bounded organelle],GO:0043229[intracellular organelle],GO:0043231[intracellular membrane-bounded organelle]	GO:0003700[sequence-specific DNA binding transcription factor activity],GO:0005515[protein binding],GO:0003676[nucleic acid binding],GO:0003682[chromatin binding]
Bra012910	0	100	AT3G50060	MYB	MYB77	myb domain protein 77	2.82	GO:0008152[metabolic process],GO:0009987[cellular process],GO:0032502[developmental process],GO:0050896[response to stimulus],GO:0006807[nitrogen compound metabolic process],GO:0009058[biosynthetic process],GO:0044237[cellular metabolic process],GO:0044238[primary metabolic process],GO:0006139[nucleobase-containing compound metabolic process],GO:0006725[cellular aromatic compound metabolic proces…	GO:0005623[cell],GO:0043226[organelle],GO:0005622[intracellular],GO:0043227[membrane-bounded organelle],GO:0043229[intracellular organelle],GO:0043231[intracellular membrane-bounded organelle]	GO:0003700[sequence-specific DNA binding transcription factor activity],GO:0005515[protein binding],GO:0003676[nucleic acid binding],GO:0003682[chromatin binding]
Bra013000	9e-118	100	AT5G60890	MYB	ATMYB34,ATR1,MYB34	myb domain protein 34	2.51	GO:0008152[metabolic process],GO:0009987[cellular process],GO:0050896[response to stimulus],GO:0006807[nitrogen compound metabolic process],GO:0006950[response to stress],GO:0009058[biosynthetic process],GO:0009607[response to biotic stimulus],GO:0044237[cellular metabolic process],GO:0044238[primary metabolic process],GO:0051707[response to other organism],GO:0051716[cellular response to stimulu…	GO:0005623[cell],GO:0043226[organelle],GO:0005622[intracellular],GO:0043227[membrane-bounded organelle],GO:0043229[intracellular organelle],GO:0043231[intracellular membrane-bounded organelle]	GO:0003824[catalytic activity],GO:0003700[sequence-specific DNA binding transcription factor activity],GO:0016740[transferase activity],GO:0003676[nucleic acid binding],GO:0003682[chromatin binding],GO:0016772[transferase activity, transferring phosphorus-containing groups]
Bra001907	0	99.77	AT3G23250	MYB	ATMYB15,ATY19,MYB15	myb domain protein 15	1.79	GO:0008152[metabolic process],GO:0009987[cellular process],GO:0023052[signaling],GO:0050896[response to stimulus],GO:0051179[localization],GO:0006807[nitrogen compound metabolic process],GO:0006950[response to stress],GO:0009058[biosynthetic process],GO:0044237[cellular metabolic process],GO:0044238[primary metabolic process],GO:0051716[cellular response to stimulus],GO:0002679[respiratory burst …	GO:0005623[cell],GO:0043226[organelle],GO:0005622[intracellular],GO:0043227[membrane-bounded organelle],GO:0043229[intracellular organelle],GO:0043231[intracellular membrane-bounded organelle]	GO:0003700[sequence-specific DNA binding transcription factor activity],GO:0003676[nucleic acid binding],GO:0003682[chromatin binding]
Bra032176	0	97.47	AT4G37260	MYB	ATMYB73,MYB73	myb domain protein 73	1.76	GO:0008152[metabolic process],GO:0009987[cellular process],GO:0023052[signaling],GO:0050896[response to stimulus],GO:0006807[nitrogen compound metabolic process],GO:0009058[biosynthetic process],GO:0044237[cellular metabolic process],GO:0044238[primary metabolic process],GO:0051716[cellular response to stimulus],GO:0006139[nucleobase-containing compound metabolic process],GO:0006725[cellular arom…	GO:0005623[cell],GO:0043226[organelle],GO:0005622[intracellular],GO:0043227[membrane-bounded organelle],GO:0043229[intracellular organelle],GO:0043231[intracellular membrane-bounded organelle]	GO:0003700[sequence-specific DNA binding transcription factor activity],GO:0003676[nucleic acid binding],GO:0003682[chromatin binding]
Bra000680	2e-107	91.26	AT4G09460	MYB	AtMYB6,MYB6	myb domain protein 6	1.64	GO:0008152[metabolic process],GO:0009987[cellular process],GO:0050896[response to stimulus],GO:0006807[nitrogen compound metabolic process],GO:0009058[biosynthetic process],GO:0044237[cellular metabolic process],GO:0044238[primary metabolic process],GO:0006139[nucleobase-containing compound metabolic process],GO:0006725[cellular aromatic compound metabolic process],GO:0009725[response to hormone]…	GO:0005623[cell],GO:0043226[organelle],GO:0005622[intracellular],GO:0043227[membrane-bounded organelle],GO:0043229[intracellular organelle],GO:0043231[intracellular membrane-bounded organelle]	GO:0003700[sequence-specific DNA binding transcription factor activity],GO:0003676[nucleic acid binding],GO:0003682[chromatin binding]
Bra012149	0	100	AT5G67300	MYB	ATMYB44,ATMYBR1,MYB44,MYBR1	myb domain protein r1	1.54	GO:0008152[metabolic process],GO:0009987[cellular process],GO:0023052[signaling],GO:0050896[response to stimulus],GO:0006807[nitrogen compound metabolic process],GO:0006950[response to stress],GO:0009058[biosynthetic process],GO:0009607[response to biotic stimulus],GO:0044237[cellular metabolic process],GO:0044238[primary metabolic process],GO:0051707[response to other organism],GO:0051716[cellul…	GO:0005623[cell],GO:0043226[organelle],GO:0005622[intracellular],GO:0043227[membrane-bounded organelle],GO:0043229[intracellular organelle],GO:0043231[intracellular membrane-bounded organelle]	GO:0003700[sequence-specific DNA binding transcription factor activity],GO:0003676[nucleic acid binding],GO:0003682[chromatin binding]
Bra036048	0	99.88	AT3G50060	MYB	MYB77	myb domain protein 77	1.48	GO:0008152[metabolic process],GO:0009987[cellular process],GO:0032502[developmental process],GO:0050896[response to stimulus],GO:0006807[nitrogen compound metabolic process],GO:0009058[biosynthetic process],GO:0044237[cellular metabolic process],GO:0044238[primary metabolic process],GO:0006139[nucleobase-containing compound metabolic process],GO:0006725[cellular aromatic compound metabolic proces…	GO:0005623[cell],GO:0043226[organelle],GO:0005622[intracellular],GO:0043227[membrane-bounded organelle],GO:0043229[intracellular organelle],GO:0043231[intracellular membrane-bounded organelle]	GO:0003700[sequence-specific DNA binding transcription factor activity],GO:0005515[protein binding],GO:0003676[nucleic acid binding],GO:0003682[chromatin binding]
Bra003801	0	100	AT1G74430	MYB	ATMYB95,ATMYBCP66,MYB95	myb domain protein 95	1.36	GO:0008152[metabolic process],GO:0009987[cellular process],GO:0050896[response to stimulus],GO:0006807[nitrogen compound metabolic process],GO:0009058[biosynthetic process],GO:0044237[cellular metabolic process],GO:0044238[primary metabolic process],GO:0006139[nucleobase-containing compound metabolic process],GO:0006725[cellular aromatic compound metabolic process],GO:0009725[response to hormone]…	GO:0005623[cell],GO:0043226[organelle],GO:0005622[intracellular],GO:0043227[membrane-bounded organelle],GO:0043229[intracellular organelle],GO:0043231[intracellular membrane-bounded organelle]	GO:0003700[sequence-specific DNA binding transcription factor activity],GO:0003676[nucleic acid binding],GO:0003682[chromatin binding]
Bra017218	0	100	AT2G36890	MYB	ATMYB38,BIT1,MYB38,RAX2	Duplicated homeodomain-like superfamily protein	1.36	GO:0008152[metabolic process],GO:0009987[cellular process],GO:0023052[signaling],GO:0032502[developmental process],GO:0050896[response to stimulus],GO:0006807[nitrogen compound metabolic process],GO:0009058[biosynthetic process],GO:0044237[cellular metabolic process],GO:0044238[primary metabolic process],GO:0051716[cellular response to stimulus],GO:0006139[nucleobase-containing compound metabolic…	GO:0005623[cell],GO:0043226[organelle],GO:0005622[intracellular],GO:0043227[membrane-bounded organelle],GO:0043229[intracellular organelle],GO:0043231[intracellular membrane-bounded organelle]	GO:0003700[sequence-specific DNA binding transcription factor activity],GO:0005515[protein binding],GO:0003676[nucleic acid binding],GO:0003682[chromatin binding]
Bra015912	0	99.88	AT1G74430	MYB	ATMYB95,ATMYBCP66,MYB95	myb domain protein 95	1.32	GO:0008152[metabolic process],GO:0009987[cellular process],GO:0050896[response to stimulus],GO:0006807[nitrogen compound metabolic process],GO:0009058[biosynthetic process],GO:0044237[cellular metabolic process],GO:0044238[primary metabolic process],GO:0006139[nucleobase-containing compound metabolic process],GO:0006725[cellular aromatic compound metabolic process],GO:0009725[response to hormone]…	GO:0005623[cell],GO:0043226[organelle],GO:0005622[intracellular],GO:0043227[membrane-bounded organelle],GO:0043229[intracellular organelle],GO:0043231[intracellular membrane-bounded organelle]	GO:0003700[sequence-specific DNA binding transcription factor activity],GO:0003676[nucleic acid binding],GO:0003682[chromatin binding]
Bra031035	0	100	AT1G18570	MYB	AtMYB51,BW51A,BW51B,HIG1,MYB51	myb domain protein 51	1.18	GO:0008152[metabolic process],GO:0009987[cellular process],GO:0023052[signaling],GO:0050896[response to stimulus],GO:0051179[localization],GO:0006807[nitrogen compound metabolic process],GO:0006950[response to stress],GO:0006955[immune response],GO:0009058[biosynthetic process],GO:0009607[response to biotic stimulus],GO:0044237[cellular metabolic process],GO:0044238[primary metabolic process],GO:…	GO:0005623[cell],GO:0043226[organelle],GO:0005622[intracellular],GO:0043227[membrane-bounded organelle],GO:0043229[intracellular organelle],GO:0043231[intracellular membrane-bounded organelle]	GO:0003700[sequence-specific DNA binding transcription factor activity],GO:0003676[nucleic acid binding],GO:0003682[chromatin binding]
Bra029349	0	98.97	AT5G60890	MYB	ATMYB34,ATR1,MYB34	myb domain protein 34	1.14	GO:0008152[metabolic process],GO:0009987[cellular process],GO:0050896[response to stimulus],GO:0006807[nitrogen compound metabolic process],GO:0006950[response to stress],GO:0009058[biosynthetic process],GO:0009607[response to biotic stimulus],GO:0044237[cellular metabolic process],GO:0044238[primary metabolic process],GO:0051707[response to other organism],GO:0051716[cellular response to stimulu…	GO:0005623[cell],GO:0043226[organelle],GO:0005622[intracellular],GO:0043227[membrane-bounded organelle],GO:0043229[intracellular organelle],GO:0043231[intracellular membrane-bounded organelle]	GO:0003824[catalytic activity],GO:0003700[sequence-specific DNA binding transcription factor activity],GO:0016740[transferase activity],GO:0003676[nucleic acid binding],GO:0003682[chromatin binding],GO:0016772[transferase activity, transferring phosphorus-containing groups]
Bra016553	0	100	AT1G18570	MYB	AtMYB51,BW51A,BW51B,HIG1,MYB51	myb domain protein 51	1.1	GO:0008152[metabolic process],GO:0009987[cellular process],GO:0023052[signaling],GO:0050896[response to stimulus],GO:0051179[localization],GO:0006807[nitrogen compound metabolic process],GO:0006950[response to stress],GO:0006955[immune response],GO:0009058[biosynthetic process],GO:0009607[response to biotic stimulus],GO:0044237[cellular metabolic process],GO:0044238[primary metabolic process],GO:…	GO:0005623[cell],GO:0043226[organelle],GO:0005622[intracellular],GO:0043227[membrane-bounded organelle],GO:0043229[intracellular organelle],GO:0043231[intracellular membrane-bounded organelle]	GO:0003700[sequence-specific DNA binding transcription factor activity],GO:0003676[nucleic acid binding],GO:0003682[chromatin binding]
Bra029258	0	99.52	AT5G62470	MYB	ATMYB96,MYB96,MYBCOV1	myb domain protein 96	1.09	GO:0008152[metabolic process],GO:0009987[cellular process],GO:0050896[response to stimulus],GO:0006807[nitrogen compound metabolic process],GO:0006950[response to stress],GO:0009058[biosynthetic process],GO:0044237[cellular metabolic process],GO:0044238[primary metabolic process],GO:0006139[nucleobase-containing compound metabolic process],GO:0006725[cellular aromatic compound metabolic process],…	GO:0005623[cell],GO:0043226[organelle],GO:0005622[intracellular],GO:0043227[membrane-bounded organelle],GO:0043229[intracellular organelle],GO:0043231[intracellular membrane-bounded organelle]	GO:0003700[sequence-specific DNA binding transcription factor activity],GO:0003676[nucleic acid binding],GO:0003682[chromatin binding]
Bra009432	0	95.83	AT5G04760	MYB	−	Duplicated homeodomain-like superfamily protein	1.07	GO:0008152[metabolic process],GO:0009987[cellular process],GO:0050896[response to stimulus],GO:0006807[nitrogen compound metabolic process],GO:0006950[response to stress],GO:0009058[biosynthetic process],GO:0044237[cellular metabolic process],GO:0044238[primary metabolic process],GO:0006139[nucleobase-containing compound metabolic process],GO:0006725[cellular aromatic compound metabolic process],…	GO:0005623[cell],GO:0043226[organelle],GO:0005622[intracellular],GO:0043227[membrane-bounded organelle],GO:0043229[intracellular organelle],GO:0043231[intracellular membrane-bounded organelle]	GO:0003700[sequence-specific DNA binding transcription factor activity],GO:0003676[nucleic acid binding],GO:0003682[chromatin binding]
Bra036317	0	99.64	AT4G01680	MYB	AtMYB55,MYB55	myb domain protein 55	1.07	GO:0008152[metabolic process],GO:0009987[cellular process],GO:0006807[nitrogen compound metabolic process],GO:0009058[biosynthetic process],GO:0044237[cellular metabolic process],GO:0044238[primary metabolic process],GO:0006139[nucleobase-containing compound metabolic process],GO:0006725[cellular aromatic compound metabolic process],GO:0019222[regulation of metabolic process]	GO:0005623[cell],GO:0043226[organelle],GO:0005622[intracellular],GO:0043227[membrane-bounded organelle],GO:0043229[intracellular organelle],GO:0043231[intracellular membrane-bounded organelle]	GO:0003700[sequence-specific DNA binding transcription factor activity],GO:0003676[nucleic acid binding],GO:0003682[chromatin binding]
Bra028780	0	99.66	AT5G04760	MYB	−	Duplicated homeodomain-like superfamily protein	1.06	GO:0008152[metabolic process],GO:0009987[cellular process],GO:0050896[response to stimulus],GO:0006807[nitrogen compound metabolic process],GO:0006950[response to stress],GO:0009058[biosynthetic process],GO:0044237[cellular metabolic process],GO:0044238[primary metabolic process],GO:0006139[nucleobase-containing compound metabolic process],GO:0006725[cellular aromatic compound metabolic process],…	GO:0005623[cell],GO:0043226[organelle],GO:0005622[intracellular],GO:0043227[membrane-bounded organelle],GO:0043229[intracellular organelle],GO:0043231[intracellular membrane-bounded organelle]	GO:0003700[sequence-specific DNA binding transcription factor activity],GO:0003676[nucleic acid binding],GO:0003682[chromatin binding]
Bra025666	0	97.36	AT1G18570	MYB	AtMYB51,BW51A,BW51B,HIG1,MYB51	myb domain protein 51	1.05	GO:0008152[metabolic process],GO:0009987[cellular process],GO:0023052[signaling],GO:0050896[response to stimulus],GO:0051179[localization],GO:0006807[nitrogen compound metabolic process],GO:0006950[response to stress],GO:0006955[immune response],GO:0009058[biosynthetic process],GO:0009607[response to biotic stimulus],GO:0044237[cellular metabolic process],GO:0044238[primary metabolic process],GO:…	GO:0005623[cell],GO:0043226[organelle],GO:0005622[intracellular],GO:0043227[membrane-bounded organelle],GO:0043229[intracellular organelle],GO:0043231[intracellular membrane-bounded organelle]	GO:0003700[sequence-specific DNA binding transcription factor activity],GO:0003676[nucleic acid binding],GO:0003682[chromatin binding]
Bra016164	0	100	AT1G71030	MYB_related	ATMYBL2,MYBL2	MYB-like 2	5.55	GO:0008152[metabolic process],GO:0009987[cellular process],GO:0050896[response to stimulus],GO:0006807[nitrogen compound metabolic process],GO:0006950[response to stress],GO:0009058[biosynthetic process],GO:0044237[cellular metabolic process],GO:0044238[primary metabolic process],GO:0006139[nucleobase-containing compound metabolic process],GO:0006725[cellular aromatic compound metabolic process],…	GO:0005623[cell],GO:0043226[organelle],GO:0005622[intracellular],GO:0043227[membrane-bounded organelle],GO:0043229[intracellular organelle],GO:0043231[intracellular membrane-bounded organelle]	GO:0003700[sequence-specific DNA binding transcription factor activity],GO:0003676[nucleic acid binding],GO:0003682[chromatin binding]
Bra007957	0	97.7	AT1G71030	MYB_related	ATMYBL2,MYBL2	MYB-like 2	4.06	GO:0008152[metabolic process],GO:0009987[cellular process],GO:0050896[response to stimulus],GO:0006807[nitrogen compound metabolic process],GO:0006950[response to stress],GO:0009058[biosynthetic process],GO:0044237[cellular metabolic process],GO:0044238[primary metabolic process],GO:0006139[nucleobase-containing compound metabolic process],GO:0006725[cellular aromatic compound metabolic process],…	GO:0005623[cell],GO:0043226[organelle],GO:0005622[intracellular],GO:0043227[membrane-bounded organelle],GO:0043229[intracellular organelle],GO:0043231[intracellular membrane-bounded organelle]	GO:0003700[sequence-specific DNA binding transcription factor activity],GO:0003676[nucleic acid binding],GO:0003682[chromatin binding]
Bra022637	5e-79	89.91	AT5G53200	MYB_related	TRY	Homeodomain-like superfamily protein	2.34	GO:0008152[metabolic process],GO:0009987[cellular process],GO:0032502[developmental process],GO:0006807[nitrogen compound metabolic process],GO:0009058[biosynthetic process],GO:0009653[anatomical structure morphogenesis],GO:0044237[cellular metabolic process],GO:0044238[primary metabolic process],GO:0006139[nucleobase-containing compound metabolic process],GO:0006725[cellular aromatic compound me…	GO:0005623[cell],GO:0043226[organelle],GO:0005622[intracellular],GO:0043227[membrane-bounded organelle],GO:0043229[intracellular organelle],GO:0043231[intracellular membrane-bounded organelle]	GO:0003700[sequence-specific DNA binding transcription factor activity],GO:0003676[nucleic acid binding],GO:0003682[chromatin binding]
Bra003969	0	100	AT1G70000	MYB_related	−	myb-like transcription factor family protein	1.59	GO:0008152[metabolic process],GO:0009987[cellular process],GO:0050896[response to stimulus],GO:0006807[nitrogen compound metabolic process],GO:0006950[response to stress],GO:0009058[biosynthetic process],GO:0044237[cellular metabolic process],GO:0044238[primary metabolic process],GO:0006139[nucleobase-containing compound metabolic process],GO:0006725[cellular aromatic compound metabolic process],…	GO:0005623[cell],GO:0043226[organelle],GO:0005622[intracellular],GO:0043227[membrane-bounded organelle],GO:0043229[intracellular organelle],GO:0043231[intracellular membrane-bounded organelle]	GO:0003700[sequence-specific DNA binding transcription factor activity],GO:0003676[nucleic acid binding],GO:0003682[chromatin binding],GO:0043169[cation binding]
Bra023610	0	87.68	AT5G17300	MYB_related	RVE1	Homeodomain-like superfamily protein	1.27	GO:0008152[metabolic process],GO:0009987[cellular process],GO:0023052[signaling],GO:0032502[developmental process],GO:0048511[rhythmic process],GO:0050896[response to stimulus],GO:0003006[developmental process involved in reproduction],GO:0006807[nitrogen compound metabolic process],GO:0006950[response to stress],GO:0007623[circadian rhythm],GO:0009058[biosynthetic process],GO:0044237[cellular me…	GO:0005623[cell],GO:0043226[organelle],GO:0005622[intracellular],GO:0043227[membrane-bounded organelle],GO:0043229[intracellular organelle],GO:0043231[intracellular membrane-bounded organelle]	GO:0003700[sequence-specific DNA binding transcription factor activity],GO:0003676[nucleic acid binding],GO:0003682[chromatin binding]
Bra008553	0	94.59	AT4G01550	NAC	anac069,NAC069	NAC domain containing protein 69	4.31	GO:0008152[metabolic process],GO:0009987[cellular process],GO:0032502[developmental process],GO:0006807[nitrogen compound metabolic process],GO:0009058[biosynthetic process],GO:0044237[cellular metabolic process],GO:0044238[primary metabolic process],GO:0006139[nucleobase-containing compound metabolic process],GO:0006725[cellular aromatic compound metabolic process],GO:0007275[multicellular organ…	GO:0005623[cell],GO:0016020[membrane],GO:0043226[organelle],GO:0005622[intracellular],GO:0005886[plasma membrane],GO:0031224[intrinsic component of membrane],GO:0043227[membrane-bounded organelle],GO:0043229[intracellular organelle],GO:0016021[integral component of membrane],GO:0043231[intracellular membrane-bounded organelle]	GO:0003700[sequence-specific DNA binding transcription factor activity],GO:0003676[nucleic acid binding]
Bra020188	0	99.8	AT5G22380	NAC	anac090,NAC090	NAC domain containing protein 90	3.14	GO:0008152[metabolic process],GO:0009987[cellular process],GO:0032502[developmental process],GO:0006807[nitrogen compound metabolic process],GO:0009058[biosynthetic process],GO:0044237[cellular metabolic process],GO:0044238[primary metabolic process],GO:0006139[nucleobase-containing compound metabolic process],GO:0006725[cellular aromatic compound metabolic process],GO:0007275[multicellular organ…	GO:0005623[cell],GO:0043226[organelle],GO:0005622[intracellular],GO:0043227[membrane-bounded organelle],GO:0043229[intracellular organelle],GO:0043231[intracellular membrane-bounded organelle]	GO:0003700[sequence-specific DNA binding transcription factor activity],GO:0003676[nucleic acid binding]
Bra006624	0	99.58	AT5G22380	NAC	anac090,NAC090	NAC domain containing protein 90	2.86	GO:0008152[metabolic process],GO:0009987[cellular process],GO:0032502[developmental process],GO:0006807[nitrogen compound metabolic process],GO:0009058[biosynthetic process],GO:0044237[cellular metabolic process],GO:0044238[primary metabolic process],GO:0006139[nucleobase-containing compound metabolic process],GO:0006725[cellular aromatic compound metabolic process],GO:0007275[multicellular organ…	GO:0005623[cell],GO:0043226[organelle],GO:0005622[intracellular],GO:0043227[membrane-bounded organelle],GO:0043229[intracellular organelle],GO:0043231[intracellular membrane-bounded organelle]	GO:0003700[sequence-specific DNA binding transcription factor activity],GO:0003676[nucleic acid binding]
Bra027238	0	100	AT3G15500	NAC	ANAC055,ATNAC3,NAC055,NAC3	NAC domain containing protein 3	2.62	GO:0008152[metabolic process],GO:0009987[cellular process],GO:0023052[signaling],GO:0032502[developmental process],GO:0050896[response to stimulus],GO:0051179[localization],GO:0006807[nitrogen compound metabolic process],GO:0006950[response to stress],GO:0006955[immune response],GO:0009058[biosynthetic process],GO:0009607[response to biotic stimulus],GO:0044237[cellular metabolic process],GO:0044…	GO:0005623[cell],GO:0043226[organelle],GO:0005622[intracellular],GO:0043227[membrane-bounded organelle],GO:0043229[intracellular organelle],GO:0043231[intracellular membrane-bounded organelle]	GO:0003700[sequence-specific DNA binding transcription factor activity],GO:0005515[protein binding],GO:0003676[nucleic acid binding]
Bra037283	0	99.52	AT2G17040	NAC	anac036,NAC036	NAC domain containing protein 36	2.17	GO:0008152[metabolic process],GO:0009987[cellular process],GO:0023052[signaling],GO:0032502[developmental process],GO:0050896[response to stimulus],GO:0003006[developmental process involved in reproduction],GO:0006807[nitrogen compound metabolic process],GO:0006950[response to stress],GO:0006955[immune response],GO:0009058[biosynthetic process],GO:0009607[response to biotic stimulus],GO:0009653[a…	GO:0005623[cell],GO:0043226[organelle],GO:0005622[intracellular],GO:0043227[membrane-bounded organelle],GO:0043229[intracellular organelle],GO:0043231[intracellular membrane-bounded organelle]	GO:0003700[sequence-specific DNA binding transcription factor activity],GO:0003676[nucleic acid binding]
Bra013034	0	98.94	AT2G17040	NAC	anac036,NAC036	NAC domain containing protein 36	2.08	GO:0008152[metabolic process],GO:0009987[cellular process],GO:0023052[signaling],GO:0032502[developmental process],GO:0050896[response to stimulus],GO:0003006[developmental process involved in reproduction],GO:0006807[nitrogen compound metabolic process],GO:0006950[response to stress],GO:0006955[immune response],GO:0009058[biosynthetic process],GO:0009607[response to biotic stimulus],GO:0009653[a…	GO:0005623[cell],GO:0043226[organelle],GO:0005622[intracellular],GO:0043227[membrane-bounded organelle],GO:0043229[intracellular organelle],GO:0043231[intracellular membrane-bounded organelle]	GO:0003700[sequence-specific DNA binding transcription factor activity],GO:0003676[nucleic acid binding]
Bra017980	0	100	AT3G49530	NAC	ANAC062,NAC062,NTL6	NAC domain containing protein 62	1.77	GO:0008152[metabolic process],GO:0009987[cellular process],GO:0023052[signaling],GO:0032502[developmental process],GO:0050896[response to stimulus],GO:0006807[nitrogen compound metabolic process],GO:0006950[response to stress],GO:0006955[immune response],GO:0009058[biosynthetic process],GO:0009607[response to biotic stimulus],GO:0044237[cellular metabolic process],GO:0044238[primary metabolic pro…	GO:0005623[cell],GO:0016020[membrane],GO:0043226[organelle],GO:0005622[intracellular],GO:0005886[plasma membrane],GO:0031224[intrinsic component of membrane],GO:0043227[membrane-bounded organelle],GO:0043229[intracellular organelle],GO:0016021[integral component of membrane],GO:0043231[intracellular membrane-bounded organelle]	GO:0003700[sequence-specific DNA binding transcription factor activity],GO:0003676[nucleic acid binding]
Bra019052	0	99.89	AT4G27410	NAC	ANAC072,RD26	NAC (No Apical Meristem) domain transcriptional regulator superfamily protein	1.76	GO:0008152[metabolic process],GO:0009987[cellular process],GO:0023052[signaling],GO:0032502[developmental process],GO:0050896[response to stimulus],GO:0006807[nitrogen compound metabolic process],GO:0006950[response to stress],GO:0009058[biosynthetic process],GO:0044237[cellular metabolic process],GO:0044238[primary metabolic process],GO:0051716[cellular response to stimulus],GO:0006139[nucleobas…	GO:0005623[cell],GO:0043226[organelle],GO:0005622[intracellular],GO:0043227[membrane-bounded organelle],GO:0043229[intracellular organelle],GO:0043231[intracellular membrane-bounded organelle]	GO:0003700[sequence-specific DNA binding transcription factor activity],GO:0003676[nucleic acid binding]
Bra006015	0	100	AT5G08790	NAC	anac081,ATAF2	NAC (No Apical Meristem) domain transcriptional regulator superfamily protein	1.55	GO:0008152[metabolic process],GO:0009987[cellular process],GO:0032502[developmental process],GO:0050896[response to stimulus],GO:0006807[nitrogen compound metabolic process],GO:0006950[response to stress],GO:0009058[biosynthetic process],GO:0009607[response to biotic stimulus],GO:0044237[cellular metabolic process],GO:0044238[primary metabolic process],GO:0051707[response to other organism],GO:00…	GO:0005623[cell],GO:0043226[organelle],GO:0005622[intracellular],GO:0043227[membrane-bounded organelle],GO:0043229[intracellular organelle],GO:0043231[intracellular membrane-bounded organelle]	GO:0005515[protein binding],GO:0019899[enzyme binding]
Bra009774	0	98.98	AT5G24590	NAC	ANAC091,TIP	TCV-interacting protein	1.46	GO:0008152[metabolic process],GO:0009987[cellular process],GO:0032502[developmental process],GO:0050896[response to stimulus],GO:0006807[nitrogen compound metabolic process],GO:0006950[response to stress],GO:0009058[biosynthetic process],GO:0009607[response to biotic stimulus],GO:0044237[cellular metabolic process],GO:0044238[primary metabolic process],GO:0051707[response to other organism],GO:00…	GO:0005623[cell],GO:0043226[organelle],GO:0005622[intracellular],GO:0043227[membrane-bounded organelle],GO:0043229[intracellular organelle],GO:0043231[intracellular membrane-bounded organelle]	GO:0000989[transcription factor binding transcription factor activity],GO:0003700[sequence-specific DNA binding transcription factor activity],GO:0005515[protein binding],GO:0003676[nucleic acid binding],GO:0003712[transcription cofactor activity]
Bra002018	0	100	AT2G17040	NAC	anac036,NAC036	NAC domain containing protein 36	1.39	GO:0008152[metabolic process],GO:0009987[cellular process],GO:0023052[signaling],GO:0032502[developmental process],GO:0050896[response to stimulus],GO:0003006[developmental process involved in reproduction],GO:0006807[nitrogen compound metabolic process],GO:0006950[response to stress],GO:0006955[immune response],GO:0009058[biosynthetic process],GO:0009607[response to biotic stimulus],GO:0009653[a…	GO:0005623[cell],GO:0043226[organelle],GO:0005622[intracellular],GO:0043227[membrane-bounded organelle],GO:0043229[intracellular organelle],GO:0043231[intracellular membrane-bounded organelle]	GO:0003700[sequence-specific DNA binding transcription factor activity],GO:0003676[nucleic acid binding]
Bra028645	0	99.62	AT5G08790	NAC	anac081,ATAF2	NAC (No Apical Meristem) domain transcriptional regulator superfamily protein	1.29	GO:0008152[metabolic process],GO:0009987[cellular process],GO:0032502[developmental process],GO:0050896[response to stimulus],GO:0006807[nitrogen compound metabolic process],GO:0006950[response to stress],GO:0009058[biosynthetic process],GO:0009607[response to biotic stimulus],GO:0044237[cellular metabolic process],GO:0044238[primary metabolic process],GO:0051707[response to other organism],GO:00…	GO:0005623[cell],GO:0043226[organelle],GO:0005622[intracellular],GO:0043227[membrane-bounded organelle],GO:0043229[intracellular organelle],GO:0043231[intracellular membrane-bounded organelle]	GO:0005515[protein binding],GO:0019899[enzyme binding]
Bra009369	0	100	AT5G08780	NAC	−	winged-helix DNA-binding transcription factor family protein	1.12	GO:0008152[metabolic process],GO:0009987[cellular process],GO:0032502[developmental process],GO:0050896[response to stimulus],GO:0006807[nitrogen compound metabolic process],GO:0006950[response to stress],GO:0009058[biosynthetic process],GO:0009607[response to biotic stimulus],GO:0044237[cellular metabolic process],GO:0044238[primary metabolic process],GO:0051707[response to other organism],GO:00…	GO:0005623[cell],GO:0043226[organelle],GO:0005622[intracellular],GO:0043227[membrane-bounded organelle],GO:0043229[intracellular organelle],GO:0043231[intracellular membrane-bounded organelle]	GO:0005515[protein binding],GO:0019899[enzyme binding]
Bra011626	0	100	AT4G35590	Nin-like	−	RWP-RK domain-containing protein	1.1	GO:0008152[metabolic process],GO:0009987[cellular process],GO:0006807[nitrogen compound metabolic process],GO:0009058[biosynthetic process],GO:0044237[cellular metabolic process],GO:0044238[primary metabolic process],GO:0006139[nucleobase-containing compound metabolic process],GO:0006725[cellular aromatic compound metabolic process],GO:0019222[regulation of metabolic process]	GO:0005623[cell],GO:0043226[organelle],GO:0005622[intracellular],GO:0043227[membrane-bounded organelle],GO:0043229[intracellular organelle],GO:0043231[intracellular membrane-bounded organelle]	GO:0003700[sequence-specific DNA binding transcription factor activity],GO:0003676[nucleic acid binding]
Bra038346	0	97.63	AT1G68840	RAV	EDF2,RAP2.8,RAV2,TEM2	related to ABI3/VP1 2	1.61	GO:0008152[metabolic process],GO:0009987[cellular process],GO:0023052[signaling],GO:0050896[response to stimulus],GO:0051179[localization],GO:0006807[nitrogen compound metabolic process],GO:0009058[biosynthetic process],GO:0044237[cellular metabolic process],GO:0044238[primary metabolic process],GO:0051716[cellular response to stimulus],GO:0006139[nucleobase-containing compound metabolic process]…	GO:0005623[cell],GO:0043226[organelle],GO:0005622[intracellular],GO:0043227[membrane-bounded organelle],GO:0043229[intracellular organelle],GO:0043231[intracellular membrane-bounded organelle]	GO:0003700[sequence-specific DNA binding transcription factor activity],GO:0003676[nucleic acid binding]
Bra038324	3e-126	86.77	AT1G69170	SBP	−	Squamosa promoter-binding protein-like (SBP domain) transcription factor family protein	1.38	GO:0008152[metabolic process],GO:0009987[cellular process],GO:0050896[response to stimulus],GO:0006807[nitrogen compound metabolic process],GO:0006950[response to stress],GO:0009058[biosynthetic process],GO:0009607[response to biotic stimulus],GO:0044237[cellular metabolic process],GO:0044238[primary metabolic process],GO:0051707[response to other organism],GO:0006139[nucleobase-containing compou…	GO:0005623[cell],GO:0043226[organelle],GO:0005622[intracellular],GO:0043227[membrane-bounded organelle],GO:0043229[intracellular organelle],GO:0043231[intracellular membrane-bounded organelle]	GO:0003700[sequence-specific DNA binding transcription factor activity],GO:0003676[nucleic acid binding],GO:0043169[cation binding]
Bra025426	0	98.63	AT1G17040	STAT	ATSHA,SHA,STATLA	SH2 domain protein A	1.91	−	−	−
Bra008001	0	88	AT1G72010	TCP	−	TCP family transcription factor	1.77	GO:0008152[metabolic process],GO:0009987[cellular process],GO:0006807[nitrogen compound metabolic process],GO:0009058[biosynthetic process],GO:0044237[cellular metabolic process],GO:0044238[primary metabolic process],GO:0006139[nucleobase-containing compound metabolic process],GO:0006725[cellular aromatic compound metabolic process],GO:0019222[regulation of metabolic process]	GO:0005623[cell],GO:0043226[organelle],GO:0005622[intracellular],GO:0043227[membrane-bounded organelle],GO:0043229[intracellular organelle],GO:0043231[intracellular membrane-bounded organelle]	GO:0003700[sequence-specific DNA binding transcription factor activity],GO:0003676[nucleic acid binding]
Bra022568	0	100	AT5G51910	TCP	−	TCP family transcription factor	1.39	GO:0008152[metabolic process],GO:0009987[cellular process],GO:0050896[response to stimulus],GO:0006807[nitrogen compound metabolic process],GO:0006950[response to stress],GO:0009058[biosynthetic process],GO:0044237[cellular metabolic process],GO:0044238[primary metabolic process],GO:0006139[nucleobase-containing compound metabolic process],GO:0006725[cellular aromatic compound metabolic process],…	GO:0005623[cell],GO:0043226[organelle],GO:0005622[intracellular],GO:0043227[membrane-bounded organelle],GO:0043229[intracellular organelle],GO:0043231[intracellular membrane-bounded organelle]	GO:0003700[sequence-specific DNA binding transcription factor activity],GO:0003676[nucleic acid binding]
Bra005984	0	100	AT5G08330	TCP	−	TCP family transcription factor	1.3	GO:0008152[metabolic process],GO:0009987[cellular process],GO:0023052[signaling],GO:0032502[developmental process],GO:0048511[rhythmic process],GO:0050896[response to stimulus],GO:0051179[localization],GO:0006807[nitrogen compound metabolic process],GO:0006950[response to stress],GO:0006955[immune response],GO:0007623[circadian rhythm],GO:0009058[biosynthetic process],GO:0009607[response to bioti…	GO:0005623[cell],GO:0043226[organelle],GO:0005622[intracellular],GO:0043227[membrane-bounded organelle],GO:0043229[intracellular organelle],GO:0043231[intracellular membrane-bounded organelle]	GO:0003700[sequence-specific DNA binding transcription factor activity],GO:0005515[protein binding],GO:0003676[nucleic acid binding]
Bra023112	0	99.53	AT2G37260	WRKY	ATWRKY44,DSL1,TTG2,WRKY44	WRKY family transcription factor family protein	5.13	GO:0008152[metabolic process],GO:0009987[cellular process],GO:0032502[developmental process],GO:0003006[developmental process involved in reproduction],GO:0006807[nitrogen compound metabolic process],GO:0009058[biosynthetic process],GO:0044237[cellular metabolic process],GO:0044238[primary metabolic process],GO:0006139[nucleobase-containing compound metabolic process],GO:0006725[cellular aromatic…	GO:0005623[cell],GO:0043226[organelle],GO:0005622[intracellular],GO:0043227[membrane-bounded organelle],GO:0043229[intracellular organelle],GO:0043231[intracellular membrane-bounded organelle]	GO:0003700[sequence-specific DNA binding transcription factor activity],GO:0003676[nucleic acid binding]
Bra014426	0	99.88	AT2G46400	WRKY	ATWRKY46,WRKY46	WRKY DNA-binding protein 46	3.87	GO:0008152[metabolic process],GO:0009987[cellular process],GO:0050896[response to stimulus],GO:0006807[nitrogen compound metabolic process],GO:0006950[response to stress],GO:0006955[immune response],GO:0009058[biosynthetic process],GO:0009607[response to biotic stimulus],GO:0044237[cellular metabolic process],GO:0044238[primary metabolic process],GO:0051707[response to other organism],GO:0006139[…	GO:0005623[cell],GO:0043226[organelle],GO:0005622[intracellular],GO:0043227[membrane-bounded organelle],GO:0043229[intracellular organelle],GO:0043233[organelle lumen],GO:0043231[intracellular membrane-bounded organelle]	GO:0003700[sequence-specific DNA binding transcription factor activity],GO:0003676[nucleic acid binding]
Bra003588	0	99.5	AT1G80840	WRKY	ATWRKY40,WRKY40	WRKY DNA-binding protein 40	3.81	GO:0008152[metabolic process],GO:0009987[cellular process],GO:0023052[signaling],GO:0050896[response to stimulus],GO:0051179[localization],GO:0006807[nitrogen compound metabolic process],GO:0006950[response to stress],GO:0006955[immune response],GO:0009058[biosynthetic process],GO:0009607[response to biotic stimulus],GO:0044237[cellular metabolic process],GO:0044238[primary metabolic process],GO:…	GO:0005623[cell],GO:0043226[organelle],GO:0005622[intracellular],GO:0043227[membrane-bounded organelle],GO:0043229[intracellular organelle],GO:0043231[intracellular membrane-bounded organelle]	GO:0003700[sequence-specific DNA binding transcription factor activity],GO:0005515[protein binding],GO:0003676[nucleic acid binding]
Bra035148	0	100	AT1G80840	WRKY	ATWRKY40,WRKY40	WRKY DNA-binding protein 40	3.69	GO:0008152[metabolic process],GO:0009987[cellular process],GO:0023052[signaling],GO:0050896[response to stimulus],GO:0051179[localization],GO:0006807[nitrogen compound metabolic process],GO:0006950[response to stress],GO:0006955[immune response],GO:0009058[biosynthetic process],GO:0009607[response to biotic stimulus],GO:0044237[cellular metabolic process],GO:0044238[primary metabolic process],GO:…	GO:0005623[cell],GO:0043226[organelle],GO:0005622[intracellular],GO:0043227[membrane-bounded organelle],GO:0043229[intracellular organelle],GO:0043231[intracellular membrane-bounded organelle]	GO:0003700[sequence-specific DNA binding transcription factor activity],GO:0005515[protein binding],GO:0003676[nucleic acid binding]
Bra005210	0	100	AT2G37260	WRKY	ATWRKY44,DSL1,TTG2,WRKY44	WRKY family transcription factor family protein	3.54	GO:0008152[metabolic process],GO:0009987[cellular process],GO:0032502[developmental process],GO:0003006[developmental process involved in reproduction],GO:0006807[nitrogen compound metabolic process],GO:0009058[biosynthetic process],GO:0044237[cellular metabolic process],GO:0044238[primary metabolic process],GO:0006139[nucleobase-containing compound metabolic process],GO:0006725[cellular aromatic…	GO:0005623[cell],GO:0043226[organelle],GO:0005622[intracellular],GO:0043227[membrane-bounded organelle],GO:0043229[intracellular organelle],GO:0043231[intracellular membrane-bounded organelle]	GO:0003700[sequence-specific DNA binding transcription factor activity],GO:0003676[nucleic acid binding]
Bra035147	0	99.52	AT1G80850	WRKY	−	DNA glycosylase superfamily protein	3.53	GO:0008152[metabolic process],GO:0009987[cellular process],GO:0023052[signaling],GO:0050896[response to stimulus],GO:0051179[localization],GO:0006807[nitrogen compound metabolic process],GO:0006950[response to stress],GO:0006955[immune response],GO:0009058[biosynthetic process],GO:0009607[response to biotic stimulus],GO:0044237[cellular metabolic process],GO:0044238[primary metabolic process],GO:…	GO:0005623[cell],GO:0043226[organelle],GO:0005622[intracellular],GO:0043227[membrane-bounded organelle],GO:0043229[intracellular organelle],GO:0043231[intracellular membrane-bounded organelle]	GO:0003700[sequence-specific DNA binding transcription factor activity],GO:0005515[protein binding],GO:0003676[nucleic acid binding]
Bra033158	0	98.49	AT4G11070	WRKY	AtWRKY41,WRKY41	WRKY family transcription factor	2.95	GO:0008152[metabolic process],GO:0009987[cellular process],GO:0006807[nitrogen compound metabolic process],GO:0009058[biosynthetic process],GO:0044237[cellular metabolic process],GO:0044238[primary metabolic process],GO:0006139[nucleobase-containing compound metabolic process],GO:0006725[cellular aromatic compound metabolic process],GO:0019222[regulation of metabolic process]	GO:0005623[cell],GO:0043226[organelle],GO:0005622[intracellular],GO:0043227[membrane-bounded organelle],GO:0043229[intracellular organelle],GO:0043231[intracellular membrane-bounded organelle]	GO:0003700[sequence-specific DNA binding transcription factor activity],GO:0003676[nucleic acid binding]
Bra020196	0	90.34	AT5G22570	WRKY	ATWRKY38,WRKY38	WRKY DNA-binding protein 38	2.87	GO:0008152[metabolic process],GO:0009987[cellular process],GO:0023052[signaling],GO:0050896[response to stimulus],GO:0051179[localization],GO:0006807[nitrogen compound metabolic process],GO:0006950[response to stress],GO:0006955[immune response],GO:0009058[biosynthetic process],GO:0009607[response to biotic stimulus],GO:0044237[cellular metabolic process],GO:0044238[primary metabolic process],GO:…	GO:0005623[cell],GO:0043226[organelle],GO:0005622[intracellular],GO:0043227[membrane-bounded organelle],GO:0043229[intracellular organelle],GO:0043231[intracellular membrane-bounded organelle]	GO:0003700[sequence-specific DNA binding transcription factor activity],GO:0005515[protein binding],GO:0003676[nucleic acid binding]
Bra010032	0	99.58	AT5G49520	WRKY	ATWRKY48,WRKY48	WRKY DNA-binding protein 48	2.86	GO:0008152[metabolic process],GO:0009987[cellular process],GO:0023052[signaling],GO:0050896[response to stimulus],GO:0051179[localization],GO:0006807[nitrogen compound metabolic process],GO:0006950[response to stress],GO:0009058[biosynthetic process],GO:0009607[response to biotic stimulus],GO:0044237[cellular metabolic process],GO:0044238[primary metabolic process],GO:0051707[response to other or…	GO:0005623[cell],GO:0043226[organelle],GO:0005622[intracellular],GO:0043227[membrane-bounded organelle],GO:0043229[intracellular organelle],GO:0043231[intracellular membrane-bounded organelle]	GO:0003700[sequence-specific DNA binding transcription factor activity],GO:0003676[nucleic acid binding]
Bra019265	0	100	AT4G23810	WRKY	ATWRKY53,WRKY53	WRKY family transcription factor	2.65	GO:0008152[metabolic process],GO:0009987[cellular process],GO:0023052[signaling],GO:0032502[developmental process],GO:0050896[response to stimulus],GO:0051179[localization],GO:0006807[nitrogen compound metabolic process],GO:0006950[response to stress],GO:0006955[immune response],GO:0009058[biosynthetic process],GO:0009607[response to biotic stimulus],GO:0044237[cellular metabolic process],GO:0044…	GO:0005623[cell],GO:0043226[organelle],GO:0005622[intracellular],GO:0043227[membrane-bounded organelle],GO:0043229[intracellular organelle],GO:0005737[cytoplasm],GO:0043231[intracellular membrane-bounded organelle]	GO:0003700[sequence-specific DNA binding transcription factor activity],GO:0005515[protein binding],GO:0003676[nucleic acid binding]
Bra013731	0	99.57	AT4G23800	WRKY	−	HMG (high mobility group) box protein	2.41	GO:0008152[metabolic process],GO:0009987[cellular process],GO:0050896[response to stimulus],GO:0008283[cell proliferation],GO:0044237[cellular metabolic process],GO:0044238[primary metabolic process],GO:0006790[sulfur compound metabolic process],GO:0006793[phosphorus metabolic process],GO:0006996[organelle organization],GO:0007017[microtubule-based process],GO:0007049[cell cycle],GO:0016570[histo…	GO:0005623[cell],GO:0043226[organelle],GO:0005622[intracellular],GO:0043227[membrane-bounded organelle],GO:0043229[intracellular organelle],GO:0043231[intracellular membrane-bounded organelle]	GO:0003700[sequence-specific DNA binding transcription factor activity],GO:0003676[nucleic acid binding]
Bra023998	0	100	AT4G31550	WRKY	ATWRKY11,WRKY11	WRKY DNA-binding protein 11	2.27	GO:0008152[metabolic process],GO:0009987[cellular process],GO:0023052[signaling],GO:0050896[response to stimulus],GO:0006807[nitrogen compound metabolic process],GO:0006950[response to stress],GO:0009058[biosynthetic process],GO:0009607[response to biotic stimulus],GO:0044237[cellular metabolic process],GO:0044238[primary metabolic process],GO:0051707[response to other organism],GO:0051716[cellul…	GO:0005623[cell],GO:0043226[organelle],GO:0005622[intracellular],GO:0043227[membrane-bounded organelle],GO:0043229[intracellular organelle],GO:0043231[intracellular membrane-bounded organelle]	GO:0003700[sequence-specific DNA binding transcription factor activity],GO:0005515[protein binding],GO:0003676[nucleic acid binding],GO:0005516[calmodulin binding]
Bra031900	0	98.34	AT5G64810	WRKY	ATWRKY51,WRKY51	WRKY DNA-binding protein 51	2.13	GO:0008152[metabolic process],GO:0009987[cellular process],GO:0023052[signaling],GO:0050896[response to stimulus],GO:0006807[nitrogen compound metabolic process],GO:0006950[response to stress],GO:0009058[biosynthetic process],GO:0009607[response to biotic stimulus],GO:0044237[cellular metabolic process],GO:0044238[primary metabolic process],GO:0051707[response to other organism],GO:0051716[cellul…	GO:0005623[cell],GO:0043226[organelle],GO:0005622[intracellular],GO:0043227[membrane-bounded organelle],GO:0043229[intracellular organelle],GO:0043231[intracellular membrane-bounded organelle]	GO:0003700[sequence-specific DNA binding transcription factor activity],GO:0005515[protein binding]
Bra017117	0	96.92	AT2G38470	WRKY	ATWRKY33,WRKY33	WRKY DNA-binding protein 33	1.93	GO:0008152[metabolic process],GO:0009987[cellular process],GO:0023052[signaling],GO:0050896[response to stimulus],GO:0051179[localization],GO:0006807[nitrogen compound metabolic process],GO:0006950[response to stress],GO:0006955[immune response],GO:0009058[biosynthetic process],GO:0009607[response to biotic stimulus],GO:0044237[cellular metabolic process],GO:0044238[primary metabolic process],GO:…	GO:0005623[cell],GO:0043226[organelle],GO:0005622[intracellular],GO:0043227[membrane-bounded organelle],GO:0043229[intracellular organelle],GO:0043231[intracellular membrane-bounded organelle]	GO:0003700[sequence-specific DNA binding transcription factor activity],GO:0005515[protein binding]
Bra004540	0	100	AT2G46400	WRKY	ATWRKY46,WRKY46	WRKY DNA-binding protein 46	1.86	GO:0008152[metabolic process],GO:0009987[cellular process],GO:0050896[response to stimulus],GO:0006807[nitrogen compound metabolic process],GO:0006950[response to stress],GO:0006955[immune response],GO:0009058[biosynthetic process],GO:0009607[response to biotic stimulus],GO:0044237[cellular metabolic process],GO:0044238[primary metabolic process],GO:0051707[response to other organism],GO:0006139[…	GO:0005623[cell],GO:0043226[organelle],GO:0005622[intracellular],GO:0043227[membrane-bounded organelle],GO:0043229[intracellular organelle],GO:0043233[organelle lumen],GO:0043231[intracellular membrane-bounded organelle]	GO:0003700[sequence-specific DNA binding transcription factor activity],GO:0003676[nucleic acid binding]
Bra023211	0	100	AT5G01900	WRKY	ATWRKY62,WRKY62	WRKY DNA-binding protein 62	1.86	GO:0008152[metabolic process],GO:0009987[cellular process],GO:0023052[signaling],GO:0050896[response to stimulus],GO:0006807[nitrogen compound metabolic process],GO:0006950[response to stress],GO:0009058[biosynthetic process],GO:0009607[response to biotic stimulus],GO:0044237[cellular metabolic process],GO:0044238[primary metabolic process],GO:0051707[response to other organism],GO:0051716[cellul…	GO:0005623[cell],GO:0043226[organelle],GO:0005622[intracellular],GO:0043227[membrane-bounded organelle],GO:0043229[intracellular organelle],GO:0043231[intracellular membrane-bounded organelle]	GO:0003700[sequence-specific DNA binding transcription factor activity],GO:0005515[protein binding],GO:0003676[nucleic acid binding]
Bra011299	0	98.33	AT4G31800	WRKY	ATWRKY18,WRKY18	WRKY DNA-binding protein 18	1.85	GO:0008152[metabolic process],GO:0009987[cellular process],GO:0050896[response to stimulus],GO:0006807[nitrogen compound metabolic process],GO:0006950[response to stress],GO:0009058[biosynthetic process],GO:0009607[response to biotic stimulus],GO:0044237[cellular metabolic process],GO:0044238[primary metabolic process],GO:0051707[response to other organism],GO:0006139[nucleobase-containing compou…	GO:0005623[cell],GO:0043226[organelle],GO:0005622[intracellular],GO:0043227[membrane-bounded organelle],GO:0043229[intracellular organelle],GO:0043231[intracellular membrane-bounded organelle]	GO:0003700[sequence-specific DNA binding transcription factor activity],GO:0005515[protein binding],GO:0003676[nucleic acid binding],GO:0042802[identical protein binding]
Bra037368	0	89.12	AT4G01250	WRKY	AtWRKY22,WRKY22	WRKY family transcription factor	1.83	GO:0008152[metabolic process],GO:0009987[cellular process],GO:0023052[signaling],GO:0032502[developmental process],GO:0050896[response to stimulus],GO:0006807[nitrogen compound metabolic process],GO:0006950[response to stress],GO:0009058[biosynthetic process],GO:0044237[cellular metabolic process],GO:0044238[primary metabolic process],GO:0051716[cellular response to stimulus],GO:0002679[respirato…	GO:0005623[cell],GO:0043226[organelle],GO:0005622[intracellular],GO:0043227[membrane-bounded organelle],GO:0043229[intracellular organelle],GO:0043231[intracellular membrane-bounded organelle]	GO:0003700[sequence-specific DNA binding transcription factor activity],GO:0003676[nucleic acid binding]
Bra040557	1e-133	100	AT3G01970	WRKY	ATWRKY45,WRKY45	WRKY DNA-binding protein 45	1.78	GO:0008152[metabolic process],GO:0009987[cellular process],GO:0051179[localization],GO:0006807[nitrogen compound metabolic process],GO:0009058[biosynthetic process],GO:0044237[cellular metabolic process],GO:0044238[primary metabolic process],GO:0006139[nucleobase-containing compound metabolic process],GO:0006725[cellular aromatic compound metabolic process],GO:0006810[transport],GO:0019222[regula…	GO:0005623[cell],GO:0043226[organelle],GO:0005622[intracellular],GO:0043227[membrane-bounded organelle],GO:0043229[intracellular organelle],GO:0043231[intracellular membrane-bounded organelle]	GO:0003700[sequence-specific DNA binding transcription factor activity],GO:0005515[protein binding],GO:0003676[nucleic acid binding],GO:0008134[transcription factor binding]
Bra010220	0	100	AT4G31800	WRKY	ATWRKY18,WRKY18	WRKY DNA-binding protein 18	1.73	GO:0008152[metabolic process],GO:0009987[cellular process],GO:0050896[response to stimulus],GO:0006807[nitrogen compound metabolic process],GO:0006950[response to stress],GO:0009058[biosynthetic process],GO:0009607[response to biotic stimulus],GO:0044237[cellular metabolic process],GO:0044238[primary metabolic process],GO:0051707[response to other organism],GO:0006139[nucleobase-containing compou…	GO:0005623[cell],GO:0043226[organelle],GO:0005622[intracellular],GO:0043227[membrane-bounded organelle],GO:0043229[intracellular organelle],GO:0043231[intracellular membrane-bounded organelle]	GO:0003700[sequence-specific DNA binding transcription factor activity],GO:0005515[protein binding],GO:0003676[nucleic acid binding],GO:0042802[identical protein binding]
Bra027540	0	100	AT5G44290	WRKY	−	Protein kinase superfamily protein	1.65	GO:0008152[metabolic process],GO:0009987[cellular process],GO:0044237[cellular metabolic process],GO:0044238[primary metabolic process],GO:0006793[phosphorus metabolic process],GO:0019538[protein metabolic process]	GO:0005623[cell],GO:0016020[membrane],GO:0043226[organelle],GO:0005622[intracellular],GO:0005886[plasma membrane],GO:0043227[membrane-bounded organelle],GO:0043229[intracellular organelle],GO:0043231[intracellular membrane-bounded organelle]	GO:0003824[catalytic activity],GO:0016740[transferase activity],GO:0036094[small molecule binding],GO:0000166[nucleotide binding],GO:0016772[transferase activity, transferring phosphorus-containing groups]
Bra013584	6e-132	98.5	AT4G22070	WRKY	ATWRKY31,WRKY31	WRKY DNA-binding protein 31	1.61	GO:0008152[metabolic process],GO:0009987[cellular process],GO:0006807[nitrogen compound metabolic process],GO:0009058[biosynthetic process],GO:0044237[cellular metabolic process],GO:0044238[primary metabolic process],GO:0006139[nucleobase-containing compound metabolic process],GO:0006725[cellular aromatic compound metabolic process],GO:0019222[regulation of metabolic process]	GO:0005623[cell],GO:0043226[organelle],GO:0005622[intracellular],GO:0043227[membrane-bounded organelle],GO:0043229[intracellular organelle],GO:0043231[intracellular membrane-bounded organelle]	GO:0003700[sequence-specific DNA binding transcription factor activity],GO:0003676[nucleic acid binding]
Bra034623	0	100	AT4G34390	WRKY	XLG2	extra-large GTP-binding protein 2	1.6	GO:0008152[metabolic process],GO:0009987[cellular process],GO:0023052[signaling],GO:0032502[developmental process],GO:0050896[response to stimulus],GO:0051179[localization],GO:0006950[response to stress],GO:0006955[immune response],GO:0009058[biosynthetic process],GO:0009607[response to biotic stimulus],GO:0009653[anatomical structure morphogenesis],GO:0044237[cellular metabolic process],GO:00516…	GO:0005623[cell],GO:0016020[membrane],GO:0043226[organelle],GO:0005622[intracellular],GO:0005886[plasma membrane],GO:0019898[extrinsic component of membrane],GO:0043227[membrane-bounded organelle],GO:0043229[intracellular organelle],GO:0043234[protein complex],GO:0071944[cell periphery],GO:0009898[cytoplasmic side of plasma membrane],GO:0019897[extrinsic component of plasma membrane],GO:0043231[i…	GO:0003824[catalytic activity],GO:0004871[signal transducer activity],GO:0005515[protein binding],GO:0016787[hydrolase activity],GO:0036094[small molecule binding],GO:0000166[nucleotide binding],GO:0005102[receptor binding],GO:0016817[hydrolase activity, acting on acid anhydrides],GO:0032403[protein complex binding],GO:0043169[cation binding]
Bra028918	0	99.54	AT5G01900	WRKY	ATWRKY62,WRKY62	WRKY DNA-binding protein 62	1.54	GO:0008152[metabolic process],GO:0009987[cellular process],GO:0023052[signaling],GO:0050896[response to stimulus],GO:0006807[nitrogen compound metabolic process],GO:0006950[response to stress],GO:0009058[biosynthetic process],GO:0009607[response to biotic stimulus],GO:0044237[cellular metabolic process],GO:0044238[primary metabolic process],GO:0051707[response to other organism],GO:0051716[cellul…	GO:0005623[cell],GO:0043226[organelle],GO:0005622[intracellular],GO:0043227[membrane-bounded organelle],GO:0043229[intracellular organelle],GO:0043231[intracellular membrane-bounded organelle]	GO:0003700[sequence-specific DNA binding transcription factor activity],GO:0005515[protein binding],GO:0003676[nucleic acid binding]
Bra007243	0	100	AT3G56400	WRKY	ATWRKY70,WRKY70	WRKY DNA-binding protein 70	1.47	GO:0008152[metabolic process],GO:0009987[cellular process],GO:0023052[signaling],GO:0032502[developmental process],GO:0050896[response to stimulus],GO:0051179[localization],GO:0006807[nitrogen compound metabolic process],GO:0006950[response to stress],GO:0006955[immune response],GO:0009058[biosynthetic process],GO:0009607[response to biotic stimulus],GO:0044237[cellular metabolic process],GO:0044…	GO:0005623[cell],GO:0043226[organelle],GO:0005622[intracellular],GO:0043227[membrane-bounded organelle],GO:0043229[intracellular organelle],GO:0043231[intracellular membrane-bounded organelle]	GO:0003700[sequence-specific DNA binding transcription factor activity],GO:0005515[protein binding],GO:0003676[nucleic acid binding]
Bra024328	0	100	AT5G64810	WRKY	ATWRKY51,WRKY51	WRKY DNA-binding protein 51	1.45	GO:0008152[metabolic process],GO:0009987[cellular process],GO:0023052[signaling],GO:0050896[response to stimulus],GO:0006807[nitrogen compound metabolic process],GO:0006950[response to stress],GO:0009058[biosynthetic process],GO:0009607[response to biotic stimulus],GO:0044237[cellular metabolic process],GO:0044238[primary metabolic process],GO:0051707[response to other organism],GO:0051716[cellul…	GO:0005623[cell],GO:0043226[organelle],GO:0005622[intracellular],GO:0043227[membrane-bounded organelle],GO:0043229[intracellular organelle],GO:0043231[intracellular membrane-bounded organelle]	GO:0003700[sequence-specific DNA binding transcription factor activity],GO:0005515[protein binding]
[truncated: 8 more rows]

## Sheet: Table S5
Table S5. Transcription factor genes down-regulated between RPCC and GCC, as identified from transcriptome data.
BRAD annotation			TAIR annotation				Expression	GO annotation			KEGG list
[truncated: 38 more rows]

## Sheet: Table S6
Table S6. Gene ontology (GO) annotation of DEG transcripts predicted from transcriptome data. GO annotations are shown for up-regulated genes (left) and down-regulated genes (right).
[truncated: 387 more rows]

[truncated: 4 more sheets: Table S7, Table S8, Table S9, Table S10]
